# Supplementary material for: Dome patterns in pelagic size spectra reveal strong trophic cascades
Source: Nat Commun. 2019 Sep 27;10:4396. doi: 10.1038/s41467-019-12289-0 (PMC6764997; doi:10.1038/s41467-019-12289-0)
Supplement: Supplementary file 5 — Supplementary Data 1 [file 41467_2019_12289_MOESM5_ESM.zip]

Archive with 20 entries (19 files):
- MERPSpectrum/
- MERPSpectrum/evaluate.cc
- MERPSpectrum/ODE.cc
- MERPSpectrum/MERPSpectrum-static
- MERPSpectrum/parsecfg.h
- MERPSpectrum/README
- MERPSpectrum/MERPSpectrum.cc
- MERPSpectrum/Makefile
- MERPSpectrum/CLHEP_Evaluator.cc
- MERPSpectrum/COPYING.txt
- MERPSpectrum/CLHEP_Evaluator.h
- MERPSpectrum/evaluate.h
- MERPSpectrum/ODE.h
- MERPSpectrum/error.cc
- MERPSpectrum/cfgList.h
- MERPSpectrum/cfgList.cc
- MERPSpectrum/error.h
- MERPSpectrum/TAGS
- MERPSpectrum/parsecfg.c
- MERPSpectrum/Fig2a.cfg
