# Supplementary material for: Dome patterns in pelagic size spectra reveal strong trophic cascades
Source: Nat Commun. 2019 Sep 27;10:4396. doi: 10.1038/s41467-019-12289-0 (PMC6764997; doi:10.1038/s41467-019-12289-0)
Supplement: Supplementary file 5 — Supplementary Data 1 [file 41467_2019_12289_MOESM5_ESM.zip › MERPSpectrum/parsecfg.h]

/// \file: Machinery to parse configuration files.
/**************************************************************************/
/*                                                                        */
/*  parsecfg - a library for parsing a configuration file                 */
/*  Copyright (C) 1999-2001 Yuuki NINOMIYA <gm@debian.or.jp>              */
/*                                                                        */
/*  patches to use the CLHEP evaluator                                    */
/*  Copyright (C) 2007      Axel G. Rossberg <axel@rossberg.net>          */
/*                          http://axel.rossberg.net                      */
/*                                                                        */
/*  This program is free software; you can redistribute it and/or modify  */
/*  it under the terms of the GNU General Public License as published by  */
/*  the Free Software Foundation; either version 2, or (at your option)   */
/*  any later version.                                                    */
/*                                                                        */
/*  This program is distributed in the hope that it will be useful,       */
/*  but WITHOUT ANY WARRANTY; without even the implied warranty of        */
/*  MERCHANTABILITY or FITNESS FOR A PARTICULAR PURPOSE.  See the         */
/*  GNU General Public License for more details.                          */
/*                                                                        */
/*  You should have received a copy of the GNU General Public License     */
/*  along with this program; if not, write to the                         */
/*  Free Software Foundation, Inc., 59 Temple Place - Suite 330,          */
/*  Boston, MA 02111-1307, USA.                                           */
/*                                                                        */
/**************************************************************************/

/* $Id: parsecfg.h 1431 2009-05-04 12:22:40Z axel $ */

/* patch: A.G.R. */
#include "evaluate.h"

#ifndef PARSECFG_H_INCLUDED
#define PARSECFG_H_INCLUDED


#undef PARSECFG_VERSION
#define PARSECFG_VERSION "3.6.7"

/* error code */
typedef enum {
	CFG_NO_ERROR,
	CFG_OPEN_FAIL,
	CFG_CREATE_FAIL,
	CFG_SYNTAX_ERROR,
	CFG_WRONG_PARAMETER,
	CFG_INTERNAL_ERROR,
	CFG_INVALID_NUMBER,
	CFG_OUT_OF_RANGE,
	CFG_MEM_ALLOC_FAIL,
	CFG_BOOL_ERROR,
	CFG_USED_SECTION,
	CFG_NO_CLOSING_BRACE,
	CFG_JUST_RETURN_WITHOUT_MSG
} cfgErrorCode;

/* type of the configuration file */
typedef enum {
	CFG_SIMPLE,
	CFG_INI
} cfgFileType;

/* constants for recognized value types */
typedef enum {
	CFG_END,
	CFG_BOOL,
	CFG_STRING,
	CFG_INT,
	CFG_UINT,
	CFG_LONG,
	CFG_ULONG,
	CFG_STRING_LIST,
	CFG_FLOAT,
	CFG_DOUBLE
} cfgValueType;

typedef enum {
	CFG_PARAMETER,
	CFG_VALUE,
	CFG_SECTION
} cfgKeywordValue;

typedef enum {
	CFG_NO_QUOTE,
	CFG_SINGLE_QUOTE,
	CFG_DOUBLE_QUOTE
} cfgQuote;


typedef struct {
  const char *parameterName;
  cfgValueType type;
  void *value;
} cfgStruct;

typedef struct cfgList_tag {
	char *str;
	struct cfgList_tag *next;
} cfgList;


/* proto type declaration of public functions */

#ifdef __cplusplus
extern "C" {
#endif

void cfgSetFatalFunc(void (*f) (cfgErrorCode, const char *, int, const char *));
int cfgParse(const char *file, cfgStruct cfg[], cfgFileType type);
int cfgDump(const char *file, cfgStruct cfg[], cfgFileType type, int max_section);
int fetchVarFromCfgFile(const char *file, char *parameter_name, void *result_value, cfgValueType value_type, cfgFileType file_type, int section_num, const char *section_name);
int cfgSectionNameToNumber(const char *name);
char *cfgSectionNumberToName(int num);
int cfgAllocForNewSection(cfgStruct cfg[], const char *name);
int cfgStoreValue(cfgStruct cfg[], const char *parameter, const char *value, cfgFileType type, int section);

#ifdef __cplusplus
}
#endif

#endif /* PARSECFG_H_INCLUDED */
