# Supplementary material for: Dome patterns in pelagic size spectra reveal strong trophic cascades
Source: Nat Commun. 2019 Sep 27;10:4396. doi: 10.1038/s41467-019-12289-0 (PMC6764997; doi:10.1038/s41467-019-12289-0)
Supplement: Supplementary file 5 — Supplementary Data 1 [file 41467_2019_12289_MOESM5_ESM.zip › MERPSpectrum/README]

This directory contains the simulation code used in

Dome patterns in pelagic size spectra reveal strong trophic cascades

by

Axel G. Rossberg, Ursula Gaedke, and Pavel Kratina

The code has been designed to compile and run on Ubuntu Linux (release
18.04).  If you do not have Ubuntu Linux, you can install Ubuntu 18.04
on a virtual machine on your computer.  Please consult vendor
instructions for doing this.  Using Oracle VM VirtualBox, you should
be able to get your virtual Linux machine set up in two to four hours.

This README file assumes that you have unzipped the archive, opened a
terminal window, and entered the directory MERPSpectrum/

RUNNING THE STATICALLY LINKED EXECUTABLE:

With some luck, it is not necessary to compile the code.  Try if

> ./MERPSpectrum-static Fig2a.cfg

runs without error message. This should show a simple animation of the simulation.
If yes, use MERPSpectrum-static in place of MERPSpectrum, and proceed
to RUNNING THE CODE.

CODE COMPILATION:

If all goes well, code compilation should take less then one minute.

First, run the command

> sudo apt-get install libsundials-serial-dev libblas-dev libfftw3-dev libplot-dev

to make sure you have the required libraries installed. Then, run the
command

> make

You will get an executable called "MERPSpectrum" in the same
directory.

RUNNING THE CODE:

The code comes with the parameter file "Fig2a.cfg", which corresponds
to the red dashed line in Fig 2a. To get this output, run

> ./MERPSpectrum Fig2a.cfg

This will immediately open a new window showing a simple animation of
the simulation.  The simulation time in years, indicated in the upper
right corner of the animation, runs until 50.  The simulation should
reach this point within about 2-4 minutes.

COMMUNITY SIZE SPECTRA:

After the code stopped, there will be many diagnostic files in the
directory.  Most of these files are irrelevant for the paper.
Important is only the file B_final.dat, which contains the final
community size spectrum on log10-log10 scales.  Because the
coefficient of attack rate gamma is treated implicitly in the
simulations, one needs to subtract log10(gamma) = 5 from the size
spectrum to get 1:1 equivalence with Fig 2a.

The other results we report can be reproduced by modifying the
parameter file.  For example, to get the black line in Fig 2a, set the
parameter relativeF in Fig2a.cfg to zero.

SAMPLES OF STEADY STATE:

To sample the steady state after the burn-in time give by
configuration parameter stoppingTime has passed, run MERPSpectrum with
the -s command-line option.  This will generate 100 samples of the
steady state and write sample number NN into the file B_NN_final.dat .

OTHER USES:

MERPSpectrum can do many other things which are not used for the
submitted manuscript.  These are not relevant for reproducing the
results and therefore not documented here.
