# Supplementary material for: Dome patterns in pelagic size spectra reveal strong trophic cascades
Source: Nat Commun. 2019 Sep 27;10:4396. doi: 10.1038/s41467-019-12289-0 (PMC6764997; doi:10.1038/s41467-019-12289-0)
Supplement: Supplementary file 5 — Supplementary Data 1 [file 41467_2019_12289_MOESM5_ESM.zip › MERPSpectrum/MERPSpectrum.cc]

/* 

Copyright 2016-2019 Axel G. Rossberg

This file is part of MERPSpectrum.

MERPSpectrum is free software: you can redistribute it and/or modify
it under the terms of the GNU General Public License as published by
the Free Software Foundation, either version 3 of the License, or (at
your option) any later version.

MERPSpectrum is distributed in the hope that it will be useful, but
WITHOUT ANY WARRANTY; without even the implied warranty of
MERCHANTABILITY or FITNESS FOR A PARTICULAR PURPOSE.  See the GNU
General Public License for more details.

You should have received a copy of the GNU General Public License
along with MERPSpectrum.  If not, see <https://www.gnu.org/licenses/>.

*/				     

#include <string>
const std::string version("1.0");

#include <cmath>
#include <cstring>
#include <fstream>
#include <sstream>
#include <complex>
typedef std::complex<double> cmplx;
#include <valarray>
#include <boost/serialization/vector.hpp>
#include <boost/archive/text_oarchive.hpp>
#include <boost/archive/text_iarchive.hpp>
#include <fftw3.h>
#include <plotter.h>
#include <time.h>
#include "ODE.h"

int max_num_threads=1;

using namespace std;

// Enable algebra mixing complex and int:

inline cmplx operator*(int i, cmplx z){
  return z*double(i);
}
inline cmplx operator*(cmplx z,int i){
  return z*double(i);
}
inline cmplx operator+(int i, cmplx z){
  return z+double(i);
}
inline cmplx operator+(cmplx z,int i){
  return z+double(i);
}
inline cmplx operator/(int i, cmplx z){
  return double(i)/z;
}
inline cmplx operator/(cmplx z,int i){
  return z/double(i);
}
inline cmplx operator-(int i, cmplx z){
  return double(i)-z;
}
inline cmplx operator-(cmplx z,int i){
  return z-double(i);
}


// An implementations of complex error (Faddeeva) function, based on

// A.K. Hui, B.H. Armstrong, A.A. Wray, Rapid computation of the Voigt
// and complex error functions, J. Quant. Spectrosc. Radiat. Transfer
// 19 (1978) 509–516, doi:10.1016/0022-4073(78)90019-5.
//
// This is supposed to have RELATIVE accuracy of 6 digits all over the
// complex plane.
class cef_implementation_hui_et_al_1978 {
public:
  cef_implementation_hui_et_al_1978(int dummy){};
  cmplx operator()(cmplx z0) const {
    bool negate=(z0.imag()<0);

    cmplx z;
    if(negate){
      z=cmplx(-z0.imag(),z0.real());
    }else{
      z=cmplx(z0.imag(),-z0.real());
    }

    const double 
      a0 = 122.607931777104326, b0 = 122.607931773875350,
      a1 = 214.382388694706425, b1 = 352.730625110963558,
      a2 = 181.928533092181549, b2 = 457.334478783897737,
      a3 = 93.155580458138441, b3 = 348.703917719495792,
      a4 = 30.180142196210589, b4 = 170.354001821091472,
      a5 = 5.912626209773153, b5 = 53.992906912940207,
      a6 = 0.564189583562615, b6 = 10.479857114260399,
      a7 = 0, b7 = 1;
    cmplx numerator_sum=a0,denominator_sum=b0;
    cmplx z_power=z;
    numerator_sum+=z_power*a1;
    denominator_sum+=z_power*b1;
    z_power*=z;
    numerator_sum+=z_power*a2;
    denominator_sum+=z_power*b2;
    z_power*=z;
    numerator_sum+=z_power*a3;
    denominator_sum+=z_power*b3;
    z_power*=z;
    numerator_sum+=z_power*a4;
    denominator_sum+=z_power*b4;
    z_power*=z;
    numerator_sum+=z_power*a5;
    denominator_sum+=z_power*b5;
    z_power*=z;
    numerator_sum+=z_power*a6;
    denominator_sum+=z_power*b6;
    z_power*=z;
    numerator_sum+=z_power*a7;
    denominator_sum+=z_power*b7;

    if(negate){
      return -numerator_sum/denominator_sum+double(2)*exp(z*z);
    }else{
      return numerator_sum/denominator_sum;
    }
  }
};

// We use this implementation here (rather than others that were tested)
typedef cef_implementation_hui_et_al_1978 cef_implementation;

// Derived implementation of error function for complex arguments:
class erf_implementation : private cef_implementation{
  cmplx cef(cmplx z) const {
    // cout << "cef[" << z.real() << "+ I * " << z.imag() 
    // 	 << "] ==" << cef_implementation::operator()(z) << endl;
    return cef_implementation::operator()(z);
  }
public:
  erf_implementation(int N):cef_implementation(N){};
  cmplx operator()(cmplx z) const;
};

cmplx erf_implementation::operator()(cmplx z) const {
  return double(1)-exp(-z*z)*cef(cmplx(0,1)*z);
}

class erfc_implementation : private cef_implementation{
  cmplx cef(cmplx z) const {
    return cef_implementation::operator()(z);
  }
public:
  erfc_implementation(int N):cef_implementation(N){};
  cmplx operator()(cmplx z) const;
};

cmplx erfc_implementation::operator()(cmplx z) const {
    // cout << "Erfc[" << z.real() << "+ I * " << z.imag() 
    // 	 << "] ==" << exp(-z*z)*cef(cmplx(0,1)*z) << endl;
  return exp(-z*z)*cef(cmplx(0,1)*z);
}

// image size for plotter graphs
const int BITMAPWIDTH=900, BITMAPHEIGHT=300;

// adjustable parameters:
int balance_case=2;
double alpha=0.6;
double h=85;
const double n=3/double(4); // fixed
double k=10;
double beta=100;
double w=1;
double search_gamma=1;
double gamma_boost=1;
int gamma_as_pp_boost=false;
double pp_boost=1;
const bool final_eval=false;
double q=0.8;
double eta=0.25;
double sigma=1*log(10);
double mesh_size=0;
double mesh_size_upper=HUGE_VAL;
double absoluteF=0;
double lambda=2+q-n;
double relativeF=0;
double rho=1;
double wD=w;
double bRange=2;  
double x=1;//Scalefactor for transition to eutrophication
int max_zeros=0;
int doSimulate=true;
double pulse_perturbation=0;
int compute_linear_mode=0;
int noSpecies=0;
int communitySpectrum=0;
int maturation_schedule=1;
double x0=0; // (offspring size) / (maturation size)
double stoppingTime=200;
char * show_zero_movie=0;
char * fancy_zero_pnm=0;
int verbose=true;
double upper_cutoff=0; 
int nonlinear_version=0; //0: infinite size axis, 1: using upper
			 //cutoff, 2: LV model, 3: fully_nonlinear
#include "cfgList.h"
static cfgStruct cfg[] = 
  { 
    CFGINT(balance_case),
    CFGDOUBLE(alpha),
    CFGDOUBLE(h),
    CFGDOUBLE(k),
    CFGDOUBLE(beta),
    CFGDOUBLE(w),
    CFGDOUBLE(search_gamma),
    CFGDOUBLE(gamma_boost),
    CFGINT(gamma_as_pp_boost),
    CFGDOUBLE(pp_boost),
    CFGDOUBLE(q),
    CFGDOUBLE(eta),
    CFGDOUBLE(sigma),
    CFGDOUBLE(mesh_size),
    CFGDOUBLE(mesh_size_upper),
    CFGDOUBLE(absoluteF),
    CFGDOUBLE(relativeF),
    CFGDOUBLE(lambda),
    CFGDOUBLE(rho),
    CFGDOUBLE(x),
    CFGDOUBLE(wD),
    CFGDOUBLE(bRange),
    CFGDOUBLE(sigma),
    CFGINT(max_zeros),
    CFGINT(doSimulate),
    CFGINT(maturation_schedule),
    CFGDOUBLE(x0),
    CFGINT(noSpecies),
    CFGINT(compute_linear_mode),
    CFGINT(communitySpectrum),
    CFGDOUBLE(pulse_perturbation),
    CFGDOUBLE(stoppingTime),
    CFGDOUBLE(upper_cutoff),
    CFGINT(nonlinear_version),
    CFGINT(show_zero_movie),
    {0, CFG_END, 0}   /* no more parameters */
  };
static cfg_add dummy(cfg);

// Dependent constants:
double I10,I20,phiTilde,NTilde,NTilde_crit,muTilde,f0,eta4;
double maturation_time,tildeBtot,time_unit;
double lower_tail_exponent,upper_tail_exponent;
double F;

// Values settable through command line:
char * gif_image_file=0;
char * output_file=0;
char * MERP_output_file=0;
char * initial_state_file=0;
double nutrient_ramp_rate=0;
double frame_rate=25;
double gif_rate=0.2;
double averaging_time=0;
bool sample_steady_state=false;
int number_of_lattice_points=512;
static vector< string > assignments;

// defined later:
void write_poles(ostream & plane);

// machinery for just in time graph plotting:
class somePlotter{
  const bool _active;
public:
  somePlotter(bool active) : _active(active) {};
  virtual 
  void prepare(double min_u,double max_u, double time)=0;
  virtual
  void point(double x,double y)=0;
  virtual 
  double height()=0;
  bool is_active(){return _active;};
};

template< class PLOTTER = XPlotter >
class myPlotter : public ofstream, public PLOTTER, public somePlotter {
  FILE *_outfile;
  double _nominalHeight;
public:
  myPlotter(bool active=true);
  myPlotter(const char * filename);
  myPlotter(bool active, FILE * outfile);
  myPlotter(bool active, ostream & os);
  ~myPlotter();
  void prepare(double min_u,double max_u, double time);
  void point(double x,double y);
  double height(){return _nominalHeight;};
};

template< class PLOTTER >
 myPlotter< PLOTTER >::myPlotter(bool active): 
   PLOTTER(cin,cout,cerr), somePlotter(active)
 {
   if(is_active()){
     if (PLOTTER::openpl () < 0)          // open Plotter
       FATAL_ERROR("could not open plotter");
   }
 }

// Machinery to generate C FILE pointer from C++ stream, needed below.
// https://stackoverflow.com/questions/109449/getting-a-file-from-a-stdfstream/33612982#33612982
template<class STREAM>
struct STDIOAdapter
{
  static FILE* yield(STREAM* stream)
  {
    assert(stream != NULL);
    static cookie_io_functions_t Cookies =
      {
	.read  = NULL,
	.write = cookieWrite,
	.seek  = NULL,
	.close = cookieClose
      };
    return fopencookie(stream, "w", Cookies);
  }

  ssize_t static cookieWrite(void* cookie,
			     const char* buf,
			     size_t size)
  {
    if(cookie == NULL)
      return -1;
    STREAM* writer = static_cast <STREAM*>(cookie);
    writer->write(buf, size);
    return size;
  }
  int static cookieClose(void* cookie)
  {
    return EOF;
  }
}; // STDIOAdapter

template<class Stream> FILE* cfile(Stream& s){
  return STDIOAdapter<Stream>::yield(&s);
}

template< class PLOTTER >
myPlotter< PLOTTER >::myPlotter(const char * filename): 
  ofstream(filename),
  PLOTTER(cfile(*this)), 
  somePlotter(filename)
{
  if(is_active()){
    if (PLOTTER::openpl () < 0)          // open Plotter
      FATAL_ERROR("could not open plotter");
  }
}

template< class PLOTTER >
myPlotter< PLOTTER >::myPlotter(bool active, FILE * outfile): 
   somePlotter(active),
   _outfile(outfile),
   PLOTTER(stdin,outfile,stderr) 
   //PLOTTER(stdin,stderr,stdout) 
 {
   if(_active){
     if(outfile == NULL){
       FATAL_ERROR("outfile not open");
     }
     if (PLOTTER::openpl () < 0)          // open Plotter
       FATAL_ERROR("could not open plotter");
   }
 }

template< class PLOTTER >
myPlotter< PLOTTER >::myPlotter(bool active, std::ostream & os): 
   somePlotter(active),
   _outfile(NULL),   
   PLOTTER(os) 
 {
   if(_active){
     if (PLOTTER::openpl () < 0)          // open Plotter
       FATAL_ERROR("could not open plotter");
   }
 }

template< class PLOTTER >
myPlotter< PLOTTER >::~myPlotter()
{
  if(is_active()){
    if (PLOTTER::closepl () < 0)          // close Plotter
      FATAL_ERROR("could not close plotter");
    if(_outfile){
      fclose(_outfile);
    };
  }
}

template< class PLOTTER >
void myPlotter< PLOTTER >::prepare(double min_u,double max_u, double time){
  if(!is_active()) return;
  _nominalHeight=(max_u-min_u)/M_LN10 * (double(BITMAPHEIGHT)/BITMAPWIDTH);
  PLOTTER::fspace(min_u/M_LN10,-_nominalHeight/2,
		  max_u/M_LN10,+_nominalHeight/2);
  PLOTTER::erase();
  PLOTTER::color(0,0,0);
  
  char time_string[100];
  PLOTTER::fontname("HersheySans");
  PLOTTER::fontsize(2);
  sprintf(time_string,"%.3f",time/time_unit);
  PLOTTER::fmove(max_u/log(10.0),_nominalHeight/2);
  PLOTTER::alabel ('r','t',time_string);

  if(mesh_size){
    PLOTTER::
      fline(log(mesh_size)/M_LN10,-_nominalHeight,
	    log(mesh_size)/M_LN10,+_nominalHeight/2.1);
    if(mesh_size_upper < exp(upper_cutoff)){
      PLOTTER::
	fline(log(mesh_size)/M_LN10,+_nominalHeight/2.1,
	      log(mesh_size_upper)/M_LN10,+_nominalHeight/2.1 );
      PLOTTER::
	fline(log(mesh_size_upper)/M_LN10,+_nominalHeight/2.1,
	      log(mesh_size_upper)/M_LN10,-_nominalHeight);
    }
    PLOTTER::endpath();
  }else{
    PLOTTER::
      fline(+2*sigma/M_LN10,-_nominalHeight,+2*sigma/M_LN10,_nominalHeight/2);
    PLOTTER::endpath();
    PLOTTER::
      fline(-2*sigma/M_LN10,-_nominalHeight,-2*sigma/M_LN10,_nominalHeight/2);
    PLOTTER::endpath();
  }

  const double tick_dist=1;
  const double tick_length=1;

  double lower_xtick = -int(-min_u/M_LN10/tick_dist) * tick_dist;
  double lower_ytick = -int(_nominalHeight/2/tick_dist) * tick_dist;
  
  for(double tick=lower_xtick;tick < max_u/M_LN10;tick+=tick_dist){
    PLOTTER::
      fline(tick,-_nominalHeight/2,tick,-_nominalHeight/2+tick_length);
    PLOTTER::
      fline(tick,+_nominalHeight/2,tick,+_nominalHeight/2-tick_length);
  }
  PLOTTER::savestate();
  PLOTTER::flinewidth(0.1);
  PLOTTER::
    fline(0,-_nominalHeight/2,0,-_nominalHeight/2+tick_length);
  PLOTTER::
    fline(0,+_nominalHeight/2,0,+_nominalHeight/2-tick_length);
  PLOTTER::endpath();
  PLOTTER::restorestate();
  for(double tick=lower_ytick;tick < max_u/M_LN10;tick+=tick_dist){
    PLOTTER::
      fline(min_u/M_LN10,tick,min_u/M_LN10+tick_length,tick);
    PLOTTER::
      fline(max_u/M_LN10,tick,max_u/M_LN10-tick_length,tick);
  }
  
  PLOTTER::fmove(min_u/log(10.0),0);
}

template< class PLOTTER >
void myPlotter< PLOTTER >::point(double x,double y){
  if(!is_active()) return;
  PLOTTER::fcont(x/M_LN10,y/M_LN10);
}    

// a C++ encapsulation of fftw:
class fft_field {
  int _N;
  cmplx * _work;
  fftw_plan _fftw_forward_plan;
  fftw_plan _fftw_backward_plan;
public:
  fft_field(unsigned int N);
  ~fft_field();
  void fft_forward(){fftw_execute(_fftw_forward_plan);};
  void fft_backward(){fftw_execute(_fftw_backward_plan);};
  cmplx & operator[](unsigned int i) {
    return _work[i];
  }
  const cmplx & operator[](unsigned int i) const{
    return _work[i];
  }
  operator double * () const{
    return (double *)_work;
  }
  double & re(unsigned int i) const{
    return ((double *)_work)[i];
  }
};

fft_field::fft_field(unsigned int N):_N(N){
  _work = (cmplx*) fftw_malloc(sizeof(fftw_complex) * (_N+1));
  _fftw_forward_plan=
    fftw_plan_dft_r2c_1d(2*_N, (double *)_work, (fftw_complex *)_work, 
			 FFTW_ESTIMATE);
  _fftw_backward_plan=
    fftw_plan_dft_c2r_1d(2*_N, (fftw_complex *)_work, (double *)_work, 
			 FFTW_ESTIMATE);
}

fft_field::~fft_field(){
  fftw_destroy_plan(_fftw_forward_plan);
  fftw_destroy_plan(_fftw_backward_plan);
  fftw_free(_work);
}

// encapsulate numerical size spectrum dynamics
class SizeSpectrum : public ODE_dynamical_object
{
  int _N;
  double _delta_u;
  double _delta_xi;
  double _min_u;
  bool _averaging;  // shall we do time averaging?
  vector<double> _integral; // for averaging
  double _averaging_start_time;
  vector<double> exp_minus_u_over_4,fishing,damper,equilibriumB;
  vector<double> phyto_zoo_mixer;
  vector<double> equilibrium_food_availability,h_mn,mn1;
  vector<double> search_gamma_mq,search_gamma_mq1;
  vector<cmplx> normalizing_kernel;
  vector<cmplx> normalizing_beta_hat;
  vector<cmplx> normalizing_beta_hat_n1;
  vector<cmplx> normalizing_exclusionHat,precomputed_sHat;
  vector<cmplx> normalizing_predation_window;
  vector<double> _b;
  fft_field _work,_work_mu,_work_cc,_work_f,_work_X;
public:
  double u(int i) const {return _delta_u*i+_min_u;}
  int N() const {return _N;}
  int index_of(double u) const {return int((u-_min_u)/_delta_u + 0.5);}
  double centered_u(int i) const{
    return _delta_u*(i < _N ? i : i-2*_N );
  }
  double xi(int i) const {
    return _delta_xi*i;
  }
  double min_u() const {return u(0);}
  double max_u() const {return u(_N-1);}
  const vector <double> get_fishing() const {return fishing;}
  void set_fishing(const vector<double> fi){fishing=fi;}
private:
  void initialize();
public:
  void initialize_dynamics();
  void start_averaging();
  void save_average();
  void to_xmgr(ostream &os, const double *x, double exponent=(-lambda+2)) const;
  void to_xmgr(const char * filename, const double *x, double exponent=(-lambda+2)) const;
public:
  SizeSpectrum(int nPoints=0,double delta_u=1);
  SizeSpectrum(const SizeSpectrum & other);
  ~SizeSpectrum();
  virtual int dynamics(ODE_vector const & state, 
		       ODE_vector & time_derivative);
  virtual void precondition(ODE_vector const & state,
  			    ODE_vector const & in,
  			    ODE_vector & out,
  			    realtype gamma,
  			    bool left_rather_than_right);
  virtual bool has_preconditioner(){return true;};
  virtual void write_state_to(ODE_vector & state) const;
  virtual void read_state_from(const ODE_vector & state);
  virtual int number_of_variables() const;
  virtual void line_print(ODE_vector const & state,std::ostream &co);

  double individual_trophic_levels();
  void to_xmgr(ostream& os) const;
  void to_xmgr(const char * filename) const;
  void save_state(const char * filename) const;
  void load_state(const char * filename);
  void MERP_write_state(ostream& os);
  void MERP_report_size_classes(ostream & os=std::cout);
  void plot(somePlotter & p, const vector<double> & field);
  void plot(somePlotter & p);
  void plot_individuals(somePlotter & p); //returns system biomass
  vector<double> individual_spectrum(); 
  vector<double> species_spectrum(); 
  vector<double> l2_normalize(const vector<double> & b) const; 
  void mirror_the_kernel();
  void save_beta_tilde(const char * filename);
  void save_PPMR_window(const char * filename);
  void no_more_fishing();
  void no_more_damping();
  double effective_density_dependence(const ODE_state & state);
};

vector<double> SizeSpectrum::l2_normalize(const vector<double> & b) const{
  
  double sum2=0;
  for(int i=b.size();i-->0;){
    sum2+=b[i]*b[i];
  }
  double l2_norm=sqrt(sum2*(u(1)-u(0)));

  vector<double> normalized(b.size());
  for(int i=_N;i-->0;){
    normalized[i]=b[i]*(1/l2_norm);
  }

  return normalized;
}

// preconditioning for sundials' CVODE
void SizeSpectrum::precondition(ODE_vector const & state,
		  ODE_vector const & in,
		  ODE_vector & out,
		  realtype gamma,
		  bool left_rather_than_right){
  if(!left_rather_than_right){
    for(int i=_N;i-->0;){
      out[i]=in[i]/(1+gamma*exp_minus_u_over_4[i]);
    }
  }else{
    for(int i=_N;i-->0;){
      out[i]=in[i];
    }
  }
  if(_averaging){
    for(int i=_N;i-->0;){
      out[i + _N]=in[i + _N];
    }
  }
}

void SizeSpectrum::initialize(){
  initialize_dynamics();
}

SizeSpectrum::SizeSpectrum(int nPoints,double delta_u) : 
  _N(nPoints), 
  _delta_u(delta_u), 
  _delta_xi(2*M_PI/(2*_N*delta_u)),
  _averaging(false),
  exp_minus_u_over_4(_N),
  fishing(_N),
  damper(_N),
  normalizing_kernel(_N+1),
  normalizing_beta_hat(_N+1),
  normalizing_beta_hat_n1(_N+1),
  _b(_N),
  _work(_N),
  _work_mu(nonlinear_version >= 3 ? _N : 0),
  _work_cc(nonlinear_version >= 3 ? _N : 0),
  _work_f(nonlinear_version >= 3 ? _N : 0),
  _work_X(nonlinear_version >= 3 ? _N : 0)
{
  initialize();
}

SizeSpectrum::SizeSpectrum(const SizeSpectrum & other) :
  _N(other._N), 
  _delta_u(other._delta_u), 
  _delta_xi(other._delta_xi),
  exp_minus_u_over_4(_N),
  fishing(_N),
  damper(_N),
  normalizing_kernel(_N+1),
  normalizing_beta_hat(_N+1),
  normalizing_beta_hat_n1(_N+1),
  _b(other._b),
  _work(_N),
  _work_mu(nonlinear_version >= 3 ? _N : 0),
  _work_cc(nonlinear_version >= 3 ? _N : 0),
  _work_f(nonlinear_version >= 3 ? _N : 0),
  _work_X(nonlinear_version >= 3 ? _N : 0)
{
  initialize();
}

SizeSpectrum::~SizeSpectrum(){
}

int SizeSpectrum::number_of_variables() const{
  if(!_averaging){
    return _N;
  }else{
    return 2*_N;
  }
}

void SizeSpectrum::write_state_to(ODE_vector & state) const{
  for(int i=_N;i-->0;){
    state[i]=_b[i];
  }
  if(_averaging){
    for(int i=_N;i-->0;){
      state[i + _N]=_integral[i];
    }
  }
}

void SizeSpectrum::read_state_from(const ODE_vector & state){
  for(int i=_N;i-->0;){
    _b[i]=state[i];
  }
  if(_averaging){
    for(int i=_N;i-->0;){
      _integral[i]=state[i + _N];
    }
  }
}  

void SizeSpectrum::start_averaging(){
  _averaging = true;
  _integral.resize(_N);
  for(int i=_N;i-->0;){
    _integral[i]=0;
  }
  _averaging_start_time = current_time;
}


cmplx betaHat(cmplx zeta); // defined below

void SizeSpectrum::save_average(){
  double T = current_time - _averaging_start_time;
  vector<double> c(_N);
  const double betafac = betaHat(cmplx(0,lambda-2)).real();
  for(int i=_N;i-->0;){
    c[i]=(_integral[i]/T + betafac * equilibriumB[i])*(gamma_boost/NTilde);
  }
  
  ofstream average("average_spectrum.dat");
  for(int i=0;i<index_of(upper_cutoff+log(1/eta));++i){
    if(c[i] > 1e-20)
      average << u(i)/M_LN10 << " " << log10(c[i]) << endl;
    else
      average << u(i)/M_LN10 << " " << -20 << endl;
  }
}

//// Implementation of kernel function of linear SSSM:

cmplx sHat(cmplx zeta){
  return sqrt(2*M_PI) * w * exp(-((w*w)/2)*(zeta*zeta)) * 
    pow(beta,cmplx(0,-1)*zeta);
}

inline cmplx kappa0Hat_being_eaten_direct(cmplx zeta){
  return
    -x*search_gamma*h/
    (x*search_gamma*phiTilde+h)*
    sHat(-zeta);
}

inline cmplx kappa0Hat_being_eaten_release(cmplx zeta){
  return
    +x*search_gamma*x*search_gamma*NTilde*h/
    (x*search_gamma*phiTilde+h)/
    (x*search_gamma*phiTilde+h)*
    sHat(zeta-cmplx(0,3-lambda-n))*
    sHat(-zeta);
}

cmplx kappa0Hat_being_eaten(cmplx zeta)
{
  if(balance_case==1){
    return 
      h/phiTilde
      *(-conj(sHat(conj(zeta)))
	+
	((1/I10)*
	 sHat(zeta-cmplx(0,3-lambda-n))*
	 conj(sHat(conj(zeta)))
	 )
	);
  }else{
    return 
      kappa0Hat_being_eaten_direct(zeta) +
      kappa0Hat_being_eaten_release(zeta);
  }
}

cmplx kappa0Hat_eating(cmplx zeta)
{
  if(balance_case==1){
    return double(0);
  }else{
    return 
      x*alpha*h*h*search_gamma/
      (x*search_gamma*phiTilde+h)/
      (x*search_gamma*phiTilde+h)*
      sHat(zeta-cmplx(0,3-lambda-n));
  }
}
  

cmplx kappa0Hat(cmplx zeta){
  return kappa0Hat_eating(zeta)+kappa0Hat_being_eaten(zeta);
}

cmplx betaHat(cmplx zeta)
{ 
  switch(maturation_schedule){
  case 0: // no intraspecific size structure
    return 1;  
  case 1: // Rossberg, A. G. 2012. Adv. Ecol. Res., 46, 429—522. 
    return 
      3*pow(eta4,cmplx(0,-4)*zeta)/
      (3 + cmplx(0,-25)*zeta - 
       70*(zeta*zeta) + 
       cmplx(0,80)*
       (zeta*zeta*zeta) + 
       32*(zeta*zeta*(zeta*zeta))
       );
  case 2:
    return 
      (cmplx(0,5)+4*zeta)/
      (cmplx(0,5)+20*zeta);
  case 3: // Rossberg et al., under review
    ALWAYS_ASSERT(n==double(3)/4);
    const double eta1=1/eta4;
    const double eta2=eta1*eta1;
    const double eta3=eta2*eta1;
    const double eta=eta2*eta2;
#define SQUARE(X) (X)*(X)
#define CUBE(X)  ((X)*(X))*(X)
#define FOURTH(X) ((X)*(X))*((X)*(X))
#define Power(X,Y) pow(X,Y)
    if(x0 == 0){
      return 
	(3*Power(eta,zeta*cmplx(0,1)) + 2*eta2*(5 + zeta*cmplx(0,-4))*(zeta + cmplx(0,1))*
	 (4*zeta + cmplx(0,3)) + Power(eta,1.25)*(zeta + cmplx(0,1))*
	 (2*zeta + cmplx(0,1))*(4*zeta + cmplx(0,3))*cmplx(0,4) + 
	 3*eta*(3 + zeta*cmplx(0,-4))*(2*zeta + cmplx(0,1))*(4*zeta + cmplx(0,5)) + 
	 eta3*(zeta + cmplx(0,1))*(2*zeta + cmplx(0,1))*(4*zeta + cmplx(0,5))*
	 cmplx(0,12))/
	(Power(-1 + eta1,4)*(1 + 4*eta1)*(zeta + cmplx(0,1))*(2*zeta + cmplx(0,1))*
	 (4*zeta + cmplx(0,1))*(4*zeta + cmplx(0,3)));
    }else{// x0 > 0
      return
	-((Power(x0,zeta*cmplx(0,-1))*
	   (Power(x0,zeta*cmplx(0,1))*
	    (3*Power(eta,zeta*cmplx(0,1)) + 
	     2*eta2*(5 + zeta*cmplx(0,-4))*(zeta + cmplx(0,1))*
	     (4*zeta + cmplx(0,3)) + 
	     Power(eta,1.25)*(zeta + cmplx(0,1))*(2*zeta + cmplx(0,1))*
	     (4*zeta + cmplx(0,3))*cmplx(0,4) + 
	     3*eta*(3 + zeta*cmplx(0,-4))*(2*zeta + cmplx(0,1))*
	     (4*zeta + cmplx(0,5)) + 
	     eta3*(zeta + cmplx(0,1))*(2*zeta + cmplx(0,1))*(4*zeta + cmplx(0,5))*
	     cmplx(0,12)) + 4*eta1*Power(x0,0.25)*(3 + zeta*cmplx(0,-4))*
	    (zeta + cmplx(0,1))*(2*zeta + cmplx(0,1))*FOURTH(-1 + eta1)))/
	  (Power(-1 + eta1,4)*(-1 + 4*eta1*(-1 + Power(x0,0.25)))*(zeta + cmplx(0,1))*
	   (2*zeta + cmplx(0,1))*(4*zeta + cmplx(0,1))*(4*zeta + cmplx(0,3))));
    }
  }
  FATAL_ERROR("no maturation_schedule "<< maturation_schedule);
  return 0;// never reached
#undef SQUARE
#undef CUBE
#undef FOURTH
#undef Power
}

cmplx PhiHat(cmplx zeta){
  cmplx sz=sigma*zeta;
  return -F*sqrt(2*M_PI)*sigma*exp(-sz*sz/double(2));
}

// food-web effects:
cmplx exclusionHat(cmplx z){
  //  z-=cmplx(0,lambda-2);
  if(wD != 0){
    return 
      (exp(-(wD*z)*(wD*z)/double(2))-exp((wD*(2-lambda))*(wD*(2-lambda))/double(2)))*rho;
  }else{
    FATAL_ERROR("wD==0 not currently implemented");
    //return -D*z*z;
    return 0;
  }
}

cmplx kernel_function(cmplx z){
  if(noSpecies){
    return kappa0Hat(z+cmplx(0,3-lambda-n))+exclusionHat(z)/(conj(betaHat(conj(z+cmplx(0,(3-lambda-n)))))*betaHat(z));
  }else{
    cmplx kappaHat=
      kappa0Hat(z+cmplx(0,3-lambda-n)) * 
      conj(betaHat(conj(z+cmplx(0,(3-lambda-n)))));
    return 
      (tildeBtot*kappaHat * 
       (communitySpectrum ? betaHat(z+cmplx(0,(1-n))) : betaHat(z) ) + 
       exclusionHat(z) );
  }
}

// list of poles of betaHat
vector<double> poles(){
  vector<double> p;
  if(!noSpecies){
    p.push_back(-(1-n) - ( communitySpectrum ? 1-n : 0 ));
    if(not (balance_case == 1)){
      p.push_back((1-n)-(3-lambda-n));
    }
    switch(maturation_schedule){
    case 1:
      for(double i=1;i>(1-n)*3/2;i-=(1-n)){
	p.push_back(-i - ( communitySpectrum ? 1-n : 0 ) );
	p.push_back( i-(3-lambda-n) );
      }
      break;
    case 2:
    case 3:
      break;
    }
  }
  return p;
}  

void write_poles(ostream & plane){
  vector<double> p=poles();
  for(unsigned int i=0;i<p.size();i++){
    plane << 0 << " " << p[i] << endl;
  }
}
 
// value of lambda in eutrophic regime:
double eutro_lambda(){
  return 2-log(beta)/(w*w)+
    sqrt((-1+n)*(-1+n)*w*w*w*w+log(beta)*(2*(-2+n)*w*w+log(beta))-
	 2*w*w*log((alpha*h-k)/(beta*h)) )/
    (w*w);
}

void set_dependent_constants(){
  eta4=pow(eta,-(1-n));
  double I10_eutro=pow(beta,-2+lambda)*
    exp((-2+lambda)*(-2+lambda)*w*w/double(2))*
    sqrt(2*M_PI)*w;
  if(balance_case==2) {
    lambda=2 + q - n; 
    REPORT(lambda);
  }
  I10=pow(beta,-2+lambda)*
    exp((-2+lambda)*(-2+lambda)*w*w/double(2))*
    sqrt(2*M_PI)*w;
  REPORT(I10);
  I20=pow(beta,-1+n)*
    exp((-1+n)*(-1+n)*w*w/double(2))*
    sqrt(2*M_PI)*w;
  REPORT(I20);
  if(balance_case==1){
    k=h*(alpha-(I20/I10));
    REPORT(k);
  }else if(k<0){
    REPORT(I20/I10_eutro);
    double k_suggest=h*(alpha-(I20/I10_eutro));
    REPORT(k_suggest);
    k=h*(alpha-(I20/I10_eutro));
    REPORT(k);
  }    
  NTilde=k/
    (search_gamma*((alpha-k/h)*I10-I20));
  REPORT(NTilde);
  if(NTilde<0 || balance_case==1){
    WARNING("NTilde SET TO UNITY!");
    NTilde=1;
  }
  phiTilde=
    NTilde*I10;
  NTilde_crit=
    ((h/search_gamma/sHat(cmplx(0,-1+q)))*
     (sHat(cmplx(0,-1+q))-alpha*sHat(double(0)))/
     (sHat(double(0))-sHat(cmplx(0,lambda-2)))
     ).real();
  tildeBtot=NTilde/betaHat(cmplx(0,lambda-2)).real();
  REPORT(tildeBtot);
  const double tildePhi=NTilde*I10;
  REPORT(tildePhi);
  REPORT(search_gamma*tildePhi);
  REPORT(h);
  f0=(balance_case==1 ? 1 :
      search_gamma*tildePhi/(search_gamma*tildePhi+h) );
  REPORT(f0);
  const double tildeG0=alpha*f0*h-k;
  REPORT(tildeG0);
  if(balance_case == 2){
    muTilde = search_gamma*h*NTilde/(search_gamma*tildePhi+h)*sHat(cmplx(0,-1+n)).real();
  }else{//balance_case == 1
    muTilde = (h*NTilde/tildePhi)*sHat(cmplx(0,-1+n)).real();
  }
  maturation_time=1/(tildeG0*(1-n));
  REPORT(maturation_time);
  REPORT(pow(1000,0.25)*maturation_time);
  time_unit=1;//maturation_time*tildeBtot;
  F=relativeF/maturation_time;
  if(noSpecies){
    lower_tail_exponent=HUGE_VAL;
    upper_tail_exponent=-HUGE_VAL;
  }else{ 
    lower_tail_exponent=(1-n) + (communitySpectrum ? (1-n) : 0);
    upper_tail_exponent=2-lambda;
    if(balance_case==1){
      // exclude shadowed pole
      upper_tail_exponent-=(1-n);
    }
  }
  double kens_a=pow(beta,2*n-q-1)*exp((2*n*(q-1)-q*q+1)*w*w/2)/alpha;
  REPORT(kens_a);
  double kens_a_simple=pow(beta,2*n-q-1)/alpha;
  REPORT(kens_a_simple);
}


 void SizeSpectrum::initialize_dynamics(){
  WARNING("initialising dynamics");
  double lower_cutoff=(u(0)+1*log(beta));
  _min_u = -1e-9 + log(1e-8) - log(beta);
  lower_cutoff = ( _min_u + 1*log(beta) );
  REPORT(lower_cutoff/M_LN10);

  for(int i=_N;i-->0;){
    exp_minus_u_over_4[i]=exp(-u(i)/4);

    if(mesh_size){
      fishing[i]=
      	(u(i)>log(mesh_size) && u(i) < log(mesh_size_upper) ?
      	 -absoluteF-exp_minus_u_over_4[i]*relativeF : 0);
      // fishing[i]=
      // 	-exp(-pow(2*u(i)-log(mesh_size)- log(mesh_size_upper),2) /
      // 	     (2*pow(log(mesh_size_upper/mesh_size),2)) )*
      // 	(absoluteF+exp_minus_u_over_4[i]*relativeF);
    }else{
      fishing[i]=-F*exp(-0.5*u(i)*u(i)/(sigma*sigma) + (2-lambda)*u(i));
    }

    double ex=exp(-0.5*(u(i)-lower_cutoff));
    damper[i]=-0.5*ex/(ex+1);
  }
  
  for(int i=_N+1;i-->0;){
    normalizing_kernel[i]=kernel_function(xi(i))*(1/double(2*_N));
    normalizing_beta_hat[i]=betaHat(xi(i))*(1/double(2*_N));
    normalizing_beta_hat_n1[i]=conj(betaHat(cmplx(xi(i),n-1+double(1e-7))))*(1/double(2*_N));
  }

  if(false){
    // convolute fishing pressure with reverse species size structure:
    double * re_work=(double *)_work;
    for(int i=2*_N;i-->_N;){
      re_work[i]=0;
    }
    for(int i=_N;i-->0;){
      re_work[i]=fishing[i];
    }
    _work.fft_forward();
    for(int i=_N+1;i-->0;){
      _work[i]*=conj(normalizing_beta_hat[i]);
    }
    _work.fft_backward();
    for(int i=_N;i-->0;){
      fishing[i]=re_work[i];
    }
  }
    

  if(communitySpectrum){
    // convolute fishing pressure with species size structure:
    double * re_work=(double *)_work;
    for(int i=2*_N;i-->_N;){
      re_work[i]=0;
    }
    for(int i=_N;i-->0;){
      re_work[i]=fishing[i];
    }
    _work.fft_forward();
    for(int i=_N+1;i-->0;){
      _work[i]*=normalizing_beta_hat[i];
    }
    _work.fft_backward();
    for(int i=_N;i-->0;){
      fishing[i]=re_work[i];
    }
  }
  equilibriumB.resize(2*_N);
  for(int i=2*_N;i-->0;){
    int ii=( i<3*_N/2 ? i :  i-2*_N);
    equilibriumB[i] = tildeBtot * exp((2-lambda) * u(ii));
  }
  if(nonlinear_version >= 2){
    if(nonlinear_version >= 3){
      normalizing_exclusionHat.resize(_N+1);
      precomputed_sHat.resize(_N+1);
      normalizing_predation_window.resize(_N+1);
      for(int i=_N+1;i-->0;){
	normalizing_exclusionHat[i] = exclusionHat(xi(i)) * (1/double(2*_N));
	precomputed_sHat[i] = sHat(xi(i));
	normalizing_predation_window[i] = 
	  -conj(sHat(cmplx(xi(i),n-1))) * (1/double(2*_N)); 
      }
      equilibrium_food_availability.resize(2*_N);
      search_gamma_mq.resize(2*_N);
      search_gamma_mq1.resize(2*_N);
      h_mn.resize(2*_N);
      mn1.resize(2*_N);
      for(int i=2*_N;i-->0;){
	int ii=( i<3*_N/2 ? i :  i-2*_N);
	equilibrium_food_availability[i] = 
	  sHat(cmplx(0,lambda-2)).real()*NTilde*exp(u(ii)*(-lambda+2));
	search_gamma_mq[i]=gamma_boost*search_gamma*exp(u(ii)*q);
	search_gamma_mq1[i]=gamma_boost*search_gamma*exp(u(ii)*(q-1));
	h_mn[i]=h*exp(u(ii)*n);
	mn1[i]=exp(u(ii)*(n-1));  // FIXME: same as exp_minus_u_over_4
      }
    }
    if(gamma_as_pp_boost){
      for(int i=_N;i-->0;){
	_b[i]=-log(gamma_boost)*equilibriumB[i];
      }
    }
  }
}

void SizeSpectrum::mirror_the_kernel(){ 
  for(int i=_N+1;i-->0;){
    normalizing_kernel[i]=conj(normalizing_kernel[i]);
  }
}

// left hand side of model, to be called by ODE solver:
int SizeSpectrum::dynamics(ODE_vector const & state, 
	     ODE_vector & time_derivative){
  double * re_work=(double *)_work;
  for(int i=2*_N;i-->_N;){
    re_work[i]=0;
  }
  if(nonlinear_version >= 2){
    for(int i=2*_N;i-->0;){
      int ii=( i<3*_N/2 ? i :  i-2*_N);
      if(ii<0){
	re_work[i] = (pp_boost-1)*equilibriumB[i];
      }else if(ii >= index_of(upper_cutoff)){
	re_work[i] = -equilibriumB[i];
      }else{
	re_work[i] = (exp(state[i]/equilibriumB[i])-1)*equilibriumB[i];
      }
    }
    // ofstream pl("tmp.dat");
    // to_xmgr(pl,&re_work[0]);FATAL_ERROR("check tmp.dat!");
  }else{
    for(int i=_N;i-->0;){
      re_work[i]=state[i];
    }
  }

  if( nonlinear_version <= 2 ){
    _work.fft_forward();
    for(int i=_N+1;i-->0;){
      _work[i]*=normalizing_kernel[i];
    }
    _work.fft_backward();
    for(int i=_N;i-->0;){
      time_derivative[i]=
	exp_minus_u_over_4[i]*re_work[i]+fishing[i]*equilibriumB[i];
    }
  }else{ //fully_nonlinear
    //ofstream pl("tmp.dat");
    ALWAYS_ASSERT(balance_case==2);
    for(int i=2*_N;i-->0;){
      _work.re(i) += equilibriumB[i];
    }    
    if(final_eval) to_xmgr("work.dat",re_work);
    // Compute X
    _work.fft_forward();
    for(int i=_N+1;i-->0;){
      _work_X[i] = _work[i] * normalizing_exclusionHat[i];
    }
    _work_X.fft_backward();
    double * X = (double *) _work_X;
    if(final_eval) to_xmgr("X.dat",X);
    // X computed.
    // Compute consumer cHat(u)...
    for(int i=_N+1;i-->0;){
      _work[i] *= normalizing_beta_hat[i];
    }
    // Compute off-equilibrium food availability in _work_f
    for(int i=_N+1;i-->0;){
      _work_f[i]=_work[i]*precomputed_sHat[i];
    }
    _work_f.fft_backward();
    if(final_eval) to_xmgr("phi.dat", &_work_f.re(0));
    // Compute feeding level in _work_f
    double * f = (double *)_work_f;
    for(int i=2*_N;i-->0;){
      f[i] =
	(search_gamma_mq[i]*_work_f.re(i)) / 
	(search_gamma_mq[i]*_work_f.re(i) + h_mn[i]);
    }
    if(final_eval) to_xmgr("f.dat", f, 0);
    // _work still contains cHat
    _work.fft_backward();
    // _work now contains c
    const double * const c = (const double *) _work;
    if(final_eval) to_xmgr("c.dat", c);
    // compute predator activity (/ mn1) in _work
    const double betafac = betaHat(cmplx(0,lambda-2)).real();
    if(_averaging){
      for(int i=_N ;i-->0;)
	time_derivative[i + _N] = c[i];
    }
    for(int i=2*_N;i-->0;){
      re_work[i] = (1-f[i]) * search_gamma_mq1[i] * c[i] / mn1[i];
    }
    if(final_eval) to_xmgr("grazingIntensity.dat", &re_work[0],0);
    // Compute predation mortality (* -1) in _work:
    _work.fft_forward();
    for(int i=_N+1;i-->0;){
      _work_mu[i] = _work[i]*normalizing_predation_window[i]; 
      // ... includes normalization
    }
    _work_mu.fft_backward();
    // ... _work_mu now contains predation mortalities
    if(final_eval) to_xmgr("mu.dat", &_work_mu.re(0),0);
    // Clean upper re_work range: !! FIXME, SEE TWO BLOCKS BELOW !!
    for(int i=3*_N/2;i-->_N;){
      re_work[i]=0;
    }
    // and compute individual-level proportional biomass gains in re_work:
    for(int i=2*_N;i-->0;){
      re_work[i] = (_work_mu.re(i)+(alpha * f[i]*h - k)); //*mn1[i];
    }
    if(final_eval) to_xmgr("gain.dat", re_work,n-1);
    // Compute population-level linear growth rates (of consumers):
    _work.fft_forward();
    for(int i=_N+1;i-->0;){
      _work[i]*=normalizing_beta_hat_n1[i];
      //_work[i]*=conj(betaHat(cmplx(xi(i),n-1+1e-10)))  * (1/double(2*_N));
      //_work[i]*=conj(normalizing_beta_hat[i]);
    }
    _work.fft_backward();
    if(final_eval) to_xmgr("Lambda.dat", re_work,n-1);
    for(int i=_N;i-->0;){
      re_work[i] = re_work[i]*equilibriumB[i] // /(mn1[i])
	+ X[i]*exp(-state[i]/equilibriumB[i]);
      if(exp(state[i]/equilibriumB[i]) < 1e-10 && re_work[i] < 0)
	re_work[i] = 0;
    }
    for(int i=_N;i-->0;){
      time_derivative[i]=
	exp_minus_u_over_4[i]*
	(re_work[i]+
	 damper[i]*(exp(state[i]/equilibriumB[i])-pp_boost)*
	 (equilibriumB[i]*equilibriumB[i]) )
	+fishing[i]*equilibriumB[i];
    }
  }
  if(final_eval) to_xmgr("dt.dat", &time_derivative[0]);
  if(nonlinear_version >= 1){
    for(int i=_N;i-->index_of(upper_cutoff);){
      time_derivative[i]=0;
    }
  }
  if(final_eval) {
    REPORT(final_eval);
    exit(1);
  }
  return 0;
}

double SizeSpectrum::individual_trophic_levels(){
  ALWAYS_ASSERT(nonlinear_version == 3);
  double * re_work=(double *)_work;
  double * X_re_work=(double *)_work_X;
  for(int i=2*_N;i-->_N;){
    re_work[i]=0;
  }
  for(int i=2*_N;i-->0;){
    int ii=( i<3*_N/2 ? i :  i-2*_N);
    if(ii<0){
      re_work[i] = 0;
    }else if(ii >= index_of(upper_cutoff)){
      re_work[i] = 0;
    }else{
      re_work[i] = exp(_b[i]/equilibriumB[i])*equilibriumB[i];
    }
  }
  // re_work contains species size spectrum
  //ofstream pl("tmp.dat");
  ALWAYS_ASSERT(balance_case==2);
  _work.fft_forward();
  for(int i=_N+1;i-->0;){
    _work[i] *= normalizing_beta_hat[i];
  }
  // _work contains FT of individual size spectrum
  // Compute food availability in _work_f
  for(int i=_N+1;i-->0;){
    _work_f[i]=_work[i]*precomputed_sHat[i];
  }
  _work_f.fft_backward();

  // clear _work_X
  for(int i=2*_N;i-->0;){
    X_re_work[i]=1;
  }
  // compute individual spectrum
  _work.fft_backward();
  // now iteratively, compute TL in _work_X
  double old_max_level,max_level=0;
  do{
    for(int i=2*_N;i-->0;){
      X_re_work[i]*=_work.re(i);
    }
    _work_X.fft_forward();
    for(int i=_N+1;i-->0;){
      _work_X[i] *= precomputed_sHat[i] * (1/double(2*_N)); 
    }
    _work_X.fft_backward();
    old_max_level=max_level;
    max_level=0;
    for(int i=2*_N;i-->_N;){
      X_re_work[i]=0;
    }
    const int producer_start=index_of(min_u()+log(beta));
    for(int i=_N;i-->producer_start;){
      X_re_work[i]=1 + X_re_work[i]/_work_f.re(i);
      if(X_re_work[i] > max_level){
	max_level=X_re_work[i];
      }
    }
    for(int i=producer_start;i-->0;){
      X_re_work[i]=1;
    }
    REPORT(max_level);
  }while(abs(old_max_level-max_level)>0.0001);
  ofstream TL("TL.dat");
  to_xmgr(TL,X_re_work,0);
  return max_level;
}

void SizeSpectrum::no_more_fishing(){
  for(int i=2*_N;i-->0;){
    fishing[i]=0;
  }
}

void SizeSpectrum::no_more_damping(){
  for(int i=2*_N;i-->0;){
    damper[i]=0;
  }
}

// some (unused) functions to dig into model details:
void SizeSpectrum::save_PPMR_window(const char * filename){
  ofstream PPMR(filename);
  double * re_work=(double *)_work;

  for(int i=_N+1;i-->0;){
    cmplx z=xi(i);
    _work[i]=kappa0Hat_being_eaten(z+cmplx(0,3-lambda-n)) * 
      conj(betaHat(conj(z) + cmplx(0,-(3-lambda-n)))) * betaHat(z)
      /double(2*_N);
  }
  _work.fft_backward();
  for(int i=2*_N;i-->0;){
    PPMR << -centered_u(i)/M_LN10 << " " << re_work[i] << endl;
  }
  PPMR << endl;

  for(int i=_N+1;i-->0;){
    cmplx z=xi(i);
    _work[i]=kappa0Hat_eating(z+cmplx(0,3-lambda-n)) * 
      conj(betaHat(conj(z) + cmplx(0,-(3-lambda-n)))) * betaHat(z)
      /double(2*_N);
  }
  _work.fft_backward();
  for(int i=2*_N;i-->0;){
    PPMR << -centered_u(i)/M_LN10 << " " << re_work[i] << endl;
  }
  PPMR << endl;

  for(int i=_N+1;i-->0;){
    cmplx z=xi(i);
    _work[i]=kappa0Hat(z+cmplx(0,3-lambda-n)) * 
      conj(betaHat(conj(z) + cmplx(0,-(3-lambda-n)))) * betaHat(z)
      /double(2*_N);
  }
  _work.fft_backward();
  for(int i=2*_N;i-->0;){
    PPMR << -centered_u(i)/M_LN10 << " " << re_work[i] << endl;
  }
  PPMR << endl;

  for(int i=_N+1;i-->0;){
    _work[i]=kappa0Hat(xi(i))/double(2*_N);
  }
  _work.fft_backward();
  for(int i=2*_N;i-->0;){
    PPMR << -centered_u(i)/M_LN10 << " " << re_work[i] << endl;
  }
  PPMR << endl;

  for(int i=_N+1;i-->0;){
    cmplx z=xi(i);
    _work[i]=(
	      kappa0Hat(z+cmplx(0,3-lambda-n)) * 
	      conj(betaHat(conj(z+cmplx(0,(3-lambda-n)))))*betaHat(z)
	      +
	      exp(-(wD*(z-cmplx(0,lambda-2)))*(wD*(z-cmplx(0,lambda-2)))/double(2))
	      )
      /double(2*_N);
    _work[i]=normalizing_kernel[i];
  }
  _work.fft_backward();
  for(int i=2*_N;i-->0;){
    PPMR << -centered_u(i)/M_LN10 << " " << re_work[i] << endl;
  }
  PPMR << endl;
  double initial_density_dependence = re_work[0];
  REPORT(initial_density_dependence);
  REPORT(initial_density_dependence*time_unit);
}

void SizeSpectrum::save_beta_tilde(const char * filename){
  ofstream BETA(filename); 
  double * re_work=(double *)_work;

  for(int i=2*_N;i-->1;){
    re_work[i]=0;
  }
  re_work[0]=1/_delta_u;
  _work.fft_forward();
  for(int i=_N+1;i-->0;){
    _work[i]*=normalizing_beta_hat[i];
  }
  _work.fft_backward();
  for(int ii=_N;ii-->-_N;){
    int i=(ii+2*_N)%(2*_N);
    BETA << centered_u(i) << " " 
	 << re_work[i] << endl;
  }
  BETA << endl;
}

void SizeSpectrum::line_print(ODE_vector const & state,std::ostream &co){
  for(int i=0;i<_N;i++){
    co << state[(i+_N)%_N] << " ";
  }
}


// save state for loading it later
void SizeSpectrum::save_state(const char * filename) const{
  ofstream os(filename);
  if(gamma_as_pp_boost){
    for(int i=0;i<_N;i++){
      os << u(i) << " " << _b[i] + log(gamma_boost)*equilibriumB[i] << endl;
    }
  }else{
    for(int i=0;i<_N;i++){
      os << u(i) << " " << _b[i] << endl;
    }
  }
}

// load a saved state
void SizeSpectrum::load_state(const char * filename){
  ifstream is(filename);
  double uu;
  for(int i=0;i<_N;i++){
    is >> uu;
    is >> _b[i];
    if(gamma_as_pp_boost){
      _b[i]-=log(gamma_boost)*equilibriumB[i];
    }
  }
}

// output suitable for grace plotting program
void SizeSpectrum::to_xmgr(const char * filename) const{
  ofstream os(filename);
  to_xmgr(os);
}

void SizeSpectrum::to_xmgr(ostream &os, const double *x, double exponent) const{
  for(int ii=-_N/2;ii<3*_N/2;ii++){
    int i= (ii+2*_N)%(2*_N);
    os << u(ii)/M_LN10 << " " 
       << x[i]*exp(-exponent*u(ii)) << endl;
  }
  os << endl;
}
 
void SizeSpectrum::to_xmgr(const char * filename, const double *x, double exponent) const {
   ofstream os(filename);
   to_xmgr(os,x,exponent);
}

void SizeSpectrum::to_xmgr(ostream &os) const{
  to_xmgr(os,&_b[0]);
}

// output graph (usually on screen)
void SizeSpectrum::plot(somePlotter & p, const vector<double> & field){
  if(not p.is_active())
    return;
  
  p.prepare(min_u(),max_u(),current_time);
  for(int i=0;i<_N;i++){
    int ii=(i+_N)%_N;
    if(field[ii]> -5*p.height() && !isnan(field[ii])){
      p.point(u(ii),field[ii]);
    }else{
      p.point(u(ii),-5*p.height());
    }
  }
}

void SizeSpectrum::plot(somePlotter & p){
  if(not p.is_active()) return;
			      
  vector<double> scaled_b(_b.size());
  transform(_b.begin(), _b.end(), scaled_b.begin(),
  	    std::bind1st(std::multiplies<double>(),p.height()/bRange*M_LN10/2));
  plot(p,scaled_b);
}

void SizeSpectrum::MERP_write_state(ostream& os) {

  // convolute b with beta
  double * re_work=(double *)_work;
  for(int i=2*_N;i-->_N;){
    re_work[i]=0;
  }
  if(nonlinear_version >= 2){
    for(int i=_N;i-->index_of(upper_cutoff);){
      re_work[i]=0;
    }
    for(int i=index_of(upper_cutoff);i-->0;){
      re_work[i]=exp(_b[i]/equilibriumB[i])*equilibriumB[i];
    }
  }else{
    for(int i=_N;i-->0;){
      re_work[i]=_b[i];
    }
  }
#if 0 // if 1 output community size spectrum
  _work.fft_forward();
  for(int i=_N+1;i-->0;){
    _work[i]*=normalizing_beta_hat[i];
  }
  _work.fft_backward();
#endif

  vector<double> c(_N);

  if(nonlinear_version >= 2){
    int i=0;
    for(; i<_N; ++i){
      if(gamma_as_pp_boost){
	c[i]=re_work[i]*gamma_boost;
      }else{	
	c[i]=re_work[i];
      }
      if(isnan(c[i]) || c[i]<0) break;
    }
    for(; i<_N; ++i){
      c[i] = 0;
    }
  }else{
    for(int i=_N;i-->0;){
      c[i] = re_work[i];
    }
  }

  os << current_time;

  int n_size_classes=(upper_cutoff-min_u())/M_LN10;
  for(int i=0;i<n_size_classes;i++){
    double Bsum=0;
    for(int j=index_of(min_u()+M_LN10*i);j<index_of(min_u()+M_LN10*(i+1));++j){
      Bsum+=c[j];
    }
    os << "," << Bsum;
  }
  os << endl;    
}

void SizeSpectrum::MERP_report_size_classes(ostream & os){
  int n_size_classes=(upper_cutoff-min_u())/M_LN10;
  for(int i=0;i<n_size_classes;i++){
    os << (i+1) << " " 
       << pow(eta4,4)*exp(u(index_of(min_u()+M_LN10*(i+1))))*1e-3 << endl;
  }
}

void SizeSpectrum::plot_individuals(somePlotter & p){
  if(not p.is_active()) return;

  vector<double> c=individual_spectrum();
  
  plot(p,c);

}

// compute community size spectrum
vector<double> SizeSpectrum::individual_spectrum(){

  // convolute b with beta
  double * re_work=(double *)_work;
  for(int i=2*_N;i-->_N;){
    re_work[i]=0;
  }
  if(nonlinear_version >= 2){
    for(int i=_N;i-->index_of(upper_cutoff);){
      re_work[i]=0;
    }
    for(int i=index_of(upper_cutoff);i-->0;){
      re_work[i]=exp(_b[i]/equilibriumB[i])*equilibriumB[i];
    }
  }else{
    for(int i=_N;i-->0;){
      re_work[i]=_b[i];
    }
  }
  _work.fft_forward();
  for(int i=_N+1;i-->0;){
    _work[i]*=normalizing_beta_hat[i];
    _work[i]*=1-1/(exp(0.1*(_N-80-i))+1); // anti-aliasing (needs
					  // smarter parameterization)
  }
  _work.fft_backward();

  vector<double> c(_N);

  if(nonlinear_version >= 2){

    for(int i=0; i<_N; ++i){
      if(gamma_as_pp_boost){
	c[i]=log(re_work[i]*(gamma_boost/NTilde));
      }else{	
	c[i]=log(re_work[i]/NTilde);
      }
      if(isnan(c[i]) or i > index_of(upper_cutoff-log(eta))){
	c[i]= - HUGE_VAL;
      }
    }
    for(int i=1; i<_N-1; ++i){
      if(abs(c[i]-c[i-1])>1 and abs(c[i]-c[i+1])>1){
	c[i]= - HUGE_VAL;
      }
    }
  }else{
    for(int i=_N;i-->0;){
      c[i] = re_work[i];
    }
  }
  return c;
}

// compute species size spectrum
vector<double> SizeSpectrum::species_spectrum(){

  double * re_work=(double *)_work;
  for(int i=2*_N;i-->_N;){
    re_work[i]=0;
  }
  if(nonlinear_version >= 2){
    for(int i=_N;i-->index_of(upper_cutoff);){
      re_work[i]=0;
    }
    for(int i=index_of(upper_cutoff);i-->0;){
      re_work[i]=exp(_b[i]/equilibriumB[i])*equilibriumB[i];
    }
  }else{
    for(int i=_N;i-->0;){
      re_work[i]=_b[i];
    }
  }

  vector<double> c(_N);

  if(nonlinear_version >= 2){
    int i=0;
    for(; i<_N; ++i){
      if(gamma_as_pp_boost){
	c[i]=log(re_work[i]*(gamma_boost/NTilde));
      }else{	
	c[i]=log(re_work[i]/NTilde);
      }
      if(isnan(c[i])) break;
    }
    for(; i<_N; ++i){
      c[i] = -HUGE_VAL;
    }
  }else{
    for(int i=_N;i-->0;){
      c[i] = re_work[i];
    }
  }
  return c;
}

typedef cmplx analytic(cmplx); // an analytic function 

class analytic_root_finder_failed {};

// find root of an analytic function
cmplx analytic_root(analytic f,cmplx start,double epsilon=1e-10){
  // Implements secant root finder in complex plane, assuming f
  // analytic.
  cmplx z1=start,z2=start+cmplx(0,log(beta)/10);
  cmplx f1=f(z1),f2=f(z2);
  int iterations_left=30;
  while(abs(f1)>epsilon && iterations_left-- > 0  && !isnan(f1.real())){
    cmplx z3=f1*(z1-z2)/(f2-f1)+z1;
    if(abs(z3-z1) < abs(z3-z2)){
      z2=z3;
      f2=f(z2);
    } else {
      z1=z3;
      f1=f(z1);
    }
  }
  if(iterations_left <= 0 or isnan(f1.real())){
    //WARNING("Root finder did not converge");
    throw analytic_root_finder_failed();
  }
  return z1;
}

cmplx analytic_derivative(analytic f,cmplx z,double epsilon=1e-8){
  // Numerical derivative of f at z:
  return (f(z+epsilon)-f(z-epsilon))/(2*epsilon);
}

cmplx analytic_second_derivative(analytic f,cmplx z,double epsilon=1e-8){
  // Numerical derivative of f at z:
  return (f(z+epsilon)+f(z-epsilon)-double(2)*f(z))/(epsilon*epsilon);
}

// computes and characterizes size spectrum dynamics according to
// analytic theory of Rossberg (2012)
class TheoreticalSizeSpectrum {
  static const int n_zeros;
  vector<cmplx> zero;
  vector<cmplx> v;
  vector<cmplx> D;
  double umin,umax;
  erf_implementation cerf;
  erfc_implementation cerfc;
  void comprehensive_zero_search();
  int zeros_found;
public:
  TheoreticalSizeSpectrum(double umin, double umax);
  double operator() (double u,double t) const;
  void plot(somePlotter & p, double t);
  template< class PLOTTER >
  void plot_zeros(PLOTTER & p,double value=0);
  void to_xmgr(ostream& os, double t) const;
  void to_xmgr(const char * filename, double t) const;
  cmplx get_zero(int i){
    return zero[i];
  }
  void save_zeros(const char * filename);
  void save_fancy_zero_pnm(const char *filename);
};

const int TheoreticalSizeSpectrum::n_zeros=3;

class continue_root_search{};

class real_smaller_in {
  const vector<cmplx> & z;
public:
  real_smaller_in(const vector<cmplx> & v):z(v){};
  bool operator()(int a,int b) const{
    return z[a].real()<=z[b].real();
  }
};

class abs_smaller_in {
  const vector<cmplx> & z;
public:
  abs_smaller_in(const vector<cmplx> & v):z(v){};
  bool operator()(int a,int b) const{
    return abs(z[a])<=abs(z[b]);
  }
};

/// Colouring of components of kernel function

// Here's a C implementation of hsv2rgb based on Agoston's Computer
// Graphics and Geometric Modeling: Implementation and Algorithms
// p. 304, with H ∈ [0, 360] and S,V ∈ [0, 1].
typedef struct {
    double r;       // ∈ [0, 1]
    double g;       // ∈ [0, 1]
    double b;       // ∈ [0, 1]
} rgb;

typedef struct {
    double h;       // ∈ [0, 360]
    double s;       // ∈ [0, 1]
    double v;       // ∈ [0, 1]
} hsv;

rgb hsv2rgb(hsv HSV)
{
    rgb RGB;
    double H = HSV.h, S = HSV.s, V = HSV.v,
            P, Q, T,
            fract;

    (H == 360.)?(H = 0.):(H /= 60.);
    fract = H - floor(H);

    P = V*(1. - S);
    Q = V*(1. - S*fract);
    T = V*(1. - S*(1. - fract));

    if      (0. <= H && H < 1.)
        RGB = (rgb){.r = V, .g = T, .b = P};
    else if (1. <= H && H < 2.)
        RGB = (rgb){.r = Q, .g = V, .b = P};
    else if (2. <= H && H < 3.)
        RGB = (rgb){.r = P, .g = V, .b = T};
    else if (3. <= H && H < 4.)
        RGB = (rgb){.r = P, .g = Q, .b = V};
    else if (4. <= H && H < 5.)
        RGB = (rgb){.r = T, .g = P, .b = V};
    else if (5. <= H && H < 6.)
        RGB = (rgb){.r = V, .g = P, .b = Q};
    else
        RGB = (rgb){.r = 0., .g = 0., .b = 0.};

    return RGB;
}

void TheoreticalSizeSpectrum::save_fancy_zero_pnm(const char * filename){
  const int pixels=800;
  const int maxval=255;
  const double range=4*0.5;
  ofstream ppm(filename);
  ppm << "P6" << endl;
  ppm << pixels << " " << pixels << endl;
  ppm << maxval << endl;
  for(int j=0; j<pixels; j++){
    for(int i=0; i<pixels; i++){
      const cmplx xi=
	cmplx(range*(2*double(i)/pixels-1),-range*(2*double(j)/pixels-1));
      cmplx kernel_fun = kernel_function(xi);
      double kernel_arg = arg(kernel_fun);
      unsigned char pixel[] = {0,0,0};
      kernel_arg = 2*kernel_arg/(2*M_PI)+4;
      kernel_arg = kernel_arg - int(kernel_arg);
      //kernel_arg = int(n_arg_classes*kernel_arg)/double(n_arg_classes);
      cmplx common_factor =
	tildeBtot*betaHat(xi)*
	conj(betaHat(conj(xi+cmplx(0,(3-lambda-n)))));
      
      valarray<cmplx> component(4);
      valarray<double> phase_line(4);
      cmplx zeta = xi+cmplx(0,3-lambda-n);
      
      component[0] = kappa0Hat_eating(zeta) * common_factor;
      component[1] = kappa0Hat_being_eaten_direct(zeta) * common_factor;
      component[2] = kappa0Hat_being_eaten_release(zeta) * common_factor;
      component[3] = exclusionHat(xi);

      //double component_color[][3]={{1,0,0},{0,1,0},{0,0,1},{0.5,0.5,0.5}};
      double component_color[][3]={{0,1,0},{1,0,0},{0,0,1},{0.7,0.7,0.7}};

      // REPORT((component[0]+component[1]+component[2]+component[3])/
      // 	     kernel_function(xi) );
      valarray<cmplx> off = component/kernel_fun-1;
      // cout << off[0] << " ";
      // cout << off[1] << " ";
      // cout << off[2] << " ";
      // cout << off[3] << endl;
      double colour_mix[3] = {0,0,0};
      for(int comp=4;comp-->0;){
	double a = arg(component[comp]);
	a = a/(2*M_PI)+4;
	a = a - int(a);
      //kernel_arg = int(n_arg_classes*kernel_arg)/double(n_arg_classes);
	phase_line[comp] = pow(cos(2*M_PI*a),100);
      }
      for(int col=3;col-->0;){
	for(int comp=4;comp-->0;){
	  colour_mix[col] +=
	    (1-phase_line[comp])*component_color[comp][col]*
	    exp(-7*pow(abs(off[comp]),3));
	}
	pixel[col] = maxval*min(1.0,colour_mix[col]);
      }
      ppm.write((char *)pixel,3);
    }
  }
}

void TheoreticalSizeSpectrum::comprehensive_zero_search(){
  const double unit=M_PI/log(beta);
  const double raster=0.5;
  
  zeros_found=0;
  const double epsilon=1e-12;
  
  for(double x=0; x<8.1*unit; x+=raster*unit){
    for(double y=-4*unit; y<4.1*unit; y+=raster*unit){
      try{
	cmplx z=analytic_root(kernel_function,cmplx(x,y),epsilon);
	// keep only roots in positive half plane
	if(z.real()<0) z=-conj(z);
	cmplx dkdz=analytic_derivative(kernel_function,z);
	// make sure imaginary roots are immaginary
	if(fabs(z.real()) < abs(10*epsilon/dkdz)){
	  z=cmplx(0,z.imag());
	}
	if(z.imag() < -(1-n) || z.imag() > lambda-2){
	  //throw continue_root_search();
	}
	// // drop roots that are TOO unstable
	// if(dkdz.imag()*z.imag()>0 && 
	//    2*abs(dkdz.imag()) < abs(dkdz.real())){
	//   throw continue_root_search();
	// }
	// make sure root was not found, yet
	for(int i=zeros_found;i-->0;){
	  if(abs(z-zero[i]) < abs(10*epsilon/dkdz)){
	    throw continue_root_search();
	  }
	}
	
	int i=zeros_found;
	zeros_found++;
	zero.resize(zeros_found);
	v.resize(zeros_found);
	D.resize(zeros_found);
	zero[i]=z;
	v[i]=cmplx(0,1)*dkdz*(1-n);
	D[i]=-analytic_second_derivative(kernel_function,z);
      }catch(analytic_root_finder_failed){
      }catch(continue_root_search){
      }
    }
  }
  vector<int> index(zeros_found);
  vector<cmplx> sorted_zeros(zeros_found);
  for(int i=zeros_found;i-->0;){
    index[i]=i;
  }
  sort(index.begin(),index.end(),abs_smaller_in(zero));
  REPORT(zeros_found);
  REPORT(M_PI/log(beta));
  ofstream plane("complex_plane.dat");
  ofstream arrows("arrows.txt");
  if(max_zeros && zeros_found>max_zeros)
    zeros_found=max_zeros;
  for(int ii=0;ii<zeros_found;ii++){
    int i=index[ii];
    REPORT(zero[i]);
    REPORT(v[i]);
    REPORT(D[i]);
    cmplx z=zero[i];
    sorted_zeros[ii]=z;
    if(v[i].real()*zero[i].imag()<0)
      cout << "^^^^^^^^^^^^^^^^^^^^^^^" << endl;
    plane << zero[i].real() << " " << zero[i].imag() << endl;
    cmplx p1=zero[i],p2=zero[i]+0.2*v[i]/cmplx(0,abs(v[i]));

    const char * graph_number="z";
    
    if(abs(p1.real())<=2 && abs(p1.imag())<=2){
      arrows << "@with line" << endl;
      arrows << "@    line on" << endl;
      arrows << "@    line loctype world" << endl;
      arrows << "@    line g" << graph_number << endl;
      arrows << "@    line " 
	   << p1.real() << ", " 
	   << p1.imag() << ", " 
	   << p2.real() << ", " 
	   << p2.imag() << endl;
      arrows << "@    line linewidth 1.0" << endl;
      arrows << "@    line linestyle 1" << endl;
      arrows << "@    line color 1" << endl;
      arrows << "@    line arrow 2" << endl;
      arrows << "@    line arrow type 1" << endl;
      arrows << "@    line arrow length 1.000000" << endl;
      arrows << "@    line arrow layout 1.000000, 0.500000" << endl;
      arrows << "@line def" << endl;
      if(p1.real()>0){
	arrows << "@with line" << endl;
	arrows << "@    line on" << endl;
	arrows << "@    line loctype world" << endl;
	arrows << "@    line g" << graph_number << endl;
	arrows << "@    line " 
	     << -p1.real() << ", " 
	     << p1.imag() << ", " 
	     << -p2.real() << ", " 
	     << p2.imag() << endl;
	arrows << "@    line linewidth 1.0" << endl;
	arrows << "@    line linestyle 1" << endl;
	arrows << "@    line color 1" << endl;
	arrows << "@    line arrow 2" << endl;
	arrows << "@    line arrow type 1" << endl;
	arrows << "@    line arrow length 1.000000" << endl;
	arrows << "@    line arrow layout 1.000000, 0.500000" << endl;
	arrows << "@line def" << endl;
      }
    }
    if(zero[i].real()>0){
      plane << -zero[i].real() << " " << zero[i].imag() << endl;
    }
  }
  plane << endl;

  //find smallerst distance between zeros:
  int imin=1,jmin=0;
  double dmin=abs(sorted_zeros[imin]-sorted_zeros[jmin]);
  for(int i=zeros_found;i-->0;){
    for(int j=i;j-->0;){
      if(abs(sorted_zeros[i]-sorted_zeros[j])<dmin){
	imin=i;
	jmin=j;
	dmin=abs(sorted_zeros[imin]-sorted_zeros[jmin]);
      }
    }
  }
  REPORT(imin);
  REPORT(jmin);
  REPORT(dmin);

  write_poles(plane);
}

template< class PLOTTER >
void TheoreticalSizeSpectrum::plot_zeros(PLOTTER & p,double value){
  if(!p.is_active()) return;
  const double range=3;
  const double radius=0.012*range;
  p.fspace(-range,-range,range,range);
  p.erase();
  p.color(0,0,0);

  char value_string[100];
  p.fontname("HersheySans");
  p.ffontsize(8*radius);
  sprintf(value_string,"%+.3g",value);
  p.fmove(-range+radius,range-radius);
  p.alabel ('l','t',value_string);

  p.pencolor(0xcfff,0xcfff,0xcfff);
  p.fline(0,-range,0,range);
  p.endpath();
  p.fline(-range,0,range,0);
  p.endpath();
  p.linemod("shortdashed"); 
  p.fline(-range,lambda-2,range,lambda-2);
  p.linemod("solid"); 
  p.endpath();
  p.pencolor(0,0,0);
  for(int i=0;i<zeros_found;i++){
    cmplx direction=(cmplx(0,-1)*v[i])/abs(v[i]);
    cmplx head=zero[i]+3*radius*direction;
    p.fcircle(zero[i].real(),zero[i].imag(),radius);
    p.fline(zero[i].real(),zero[i].imag(),head.real(),head.imag());
    p.endpath();
    p.fcircle(-zero[i].real(),zero[i].imag(),radius);
    p.fline(-zero[i].real(),zero[i].imag(),-head.real(),head.imag());
    p.endpath();
  }
  vector<double> pp=poles();
  p.fillcolor (0,0,0);
  p.filltype(1);
  for(unsigned int i=0;i<pp.size();i++){
    p.fcircle(0,pp[i],radius);
  }   
  p.filltype(0);

}

void TheoreticalSizeSpectrum::save_zeros(const char * filename){
  ofstream file(filename);

  for(int i=0;i<zeros_found;i++){
    file << zero[i].real() << " " << zero[i].imag() << endl;
  }
  file << endl;
  vector<double> pp=poles();
  for(unsigned int i=0;i<pp.size();i++){
    file << 0 << " " << pp[i] << endl;
  }   
}


TheoreticalSizeSpectrum::TheoreticalSizeSpectrum(double min, double max):
  zero(n_zeros),v(n_zeros),umin(min),umax(max),cerf(40),cerfc(40) {
#if 0
  for(int i=0;i<n_zeros;++i){
    REPORT(i);
    zero[i]=analytic_root(kernel_function,M_PI/log(beta)*i);
    REPORT(zero[i]);
    v[i]=analytic_derivative(kernel_function,zero[i])/double(4)*cmplx(0,1);
    REPORT(v[i]);
  }
  if(n_zeros >0){
    zero[0]=cmplx(0,zero[0].imag());
    v[0]=cmplx(v[0].real(),0);
  }
  zeros_found=n_zeros;
#else
  comprehensive_zero_search();
#endif
}


double TheoreticalSizeSpectrum::operator()(double u, double t) const
{
  if(t<=0) return 0;

  double b=0;
  double z=exp(u/4);
  const double cutoff=8*sigma;

  for(int i=0;i<zeros_found;i++){
    // work in progress...
    int s=(v[i].real()>0 ? + 1 : -1);
    if(zero[i].real()!=0) s*=2;

    // determine upper and lower bounds of integral:
    double z1=z-v[i].real()*t;
    if(zero[i].imag()>-upper_tail_exponent && v[i].real() < 0){
      z1=0;
      if(v[i].real() < 0)
	s*=-1;
    }
    if(zero[i].imag()<-lower_tail_exponent && v[i].real() > 0){
      z1=HUGE_VAL;
      if(v[i].real() > 0)
	s*=-1;
    }
    double u1,u2;
    if(s>0){
      if(z1>0){
	u1=max<double>(-cutoff,4*log(z1));
      }else{
	u1=-cutoff;
      }
      u2=min<double>(cutoff,u);
    }else{
      u2=min<double>(cutoff,4*log(z1));
      u1=max<double>(-cutoff,u);
    }
    if(u2>u1){
      // analytically compute integrals
      if(false){// THIS HAS THE WRONG ALLOMETRIC WEIGHT FACTOR FOR FISHING
	cmplx A=cmplx(0,1)*(sigma*zero[i])*sigma;
	double B=M_SQRT2*sigma;
	cmplx erf_diff;
	if(u1+A.real()>0){
	  erf_diff=-(cerfc((u1+A)/B)-cerfc((u2+A)/B));
	}else{
	  erf_diff=(cerfc(-(u1+A)/B)-cerfc(-(u2+A)/B));
	}
	b=b+(double(s)*exp(cmplx(0,1)*u*zero[i]-(sigma*zero[i])*(sigma*zero[i])/double(2))/
	     (double(8)*v[i])*erf_diff).real();
      }else{// This one is correct
	cmplx n_xi=cmplx(0,1)*zero[i]-(+3-lambda-n);
	cmplx A=(sigma*n_xi)*sigma;
	double B=M_SQRT2*sigma;
	cmplx erf_diff;
	if((u1+A).real()>0){
	  erf_diff=-(cerfc((u1+A)/B)-cerfc((u2+A)/B));
	}else{
	  erf_diff=(cerfc(-(u1+A)/B)-cerfc(-(u2+A)/B));
	}
	double contribution=(1-n)*F*s*sigma*sqrt(M_PI/2)*
	  (exp(cmplx(0,1)*u*zero[i]+(sigma*n_xi)*(sigma*n_xi)/
	       double(2))*
	   erf_diff/v[i]).real();
	if(contribution != 2*contribution){
	  b=b+contribution;
	}	  
      }	
    }
  }
  return b;
}

void TheoreticalSizeSpectrum::to_xmgr(const char * filename, double t) const{
  ofstream os(filename);
  to_xmgr(os,t);
}

void TheoreticalSizeSpectrum::to_xmgr(ostream & os, double t) const{
  const double du=0.05;
  
  for(double u=umin; u<=umax; u+=du){
    os << u/M_LN10 << " " 
       << this->operator()(u,t)/(exp((2-lambda)*u)*tildeBtot) << endl;
  }
}

void TheoreticalSizeSpectrum::
plot(somePlotter & p, double t){
  if(not p.is_active()) return;
  
  const double du=0.05;
  const double scaling = (p.height()/bRange*M_LN10/2);
  
  p.prepare(umin,umax,t);
  for(double u=umin; u<=umax; u+=du){
    p.point(u,this->operator()(u,t) * scaling);
  }
}


bool has_suffix(const char * suff,const char * filename){
  return 0==strcmp(suff,filename+strlen(filename)-strlen(suff));
}

void print_usage(){
  cout << "" << endl;
  cout << "Usage: MERPSpectrum [OPTIONS] [INITIAL.sss] PARAMETER.par" << endl;
  cout << "" << endl;
  cout << "Command-line options:" << endl;
  cout << "" << endl;
  cout << "   -a<TIME>     average over TIME (default 10 time units)" << endl;
  cout << "   -f RATE      set frame rate for gif image (default 25/s)" << endl;
  cout << "   -g IMAGE.gif generate animated GIF" << endl;
  cout << "   -h           help (print this message)" << endl;
  cout << "   -k PAR=VAL   set configuration parameter PAR to VAL" << endl;
  cout << "   -N VAL       set number of lattice points (default 512)" << endl;
  cout << "   -q           quiet mode: no graphics, a bit faster" << endl;
  cout << "   -s           sample steady state 100 times" << endl;
  cout << "   -v           version information" << endl;
  cout << "   -F FILE.pnm  write fancy PNM image of zeros to FILE.pnm" << endl;
  cout << "   -G FACTOR    set speed factor for animated GIF" << endl;
  cout << "   -M           Special usage for MERP project" << endl;
  cout << "   -R RATE      ramp up nutrient supply at rate RATE" << endl;
  cout << "   -W FINAL.sss write final state to FINAL.sss" << endl;
  cout << "   -Z PAR       show movie of zeros of kernel as PAR changes " << endl;
  return;
}

void read_configuration(int argc,char** argv){
  int c;
  const char * formatstring = "vg:W:M:Z:N:R:f:G:qk:F:a::sh";

  while(argc>1){
    if(has_suffix(".cfg",argv[1])){
      string in_file_name=argv[1];
      read_parameters_from_file(in_file_name);
      argv++;
      argc--;
    }else if(has_suffix(".sss",argv[1])){
      initial_state_file=argv[1];
      argv++;
      argc--;
    }else{
      c=getopt(argc, argv, formatstring);
      if (c == -1)
	break;
      
      switch(c){
      case 'a':
	if(optarg){
	  averaging_time=atof(optarg);
	}else{
	  averaging_time=10;
	}
	break;
      case 's':
	sample_steady_state=true;
	break;
      case 'k':
	assignments.push_back(optarg);
	break;
      case 'q':
	verbose=false;
	break;
      case 'N':
	number_of_lattice_points=atof(optarg);
	break;
      case 'Z':
	show_zero_movie=optarg;
	break;
      case 'F':
	fancy_zero_pnm=optarg;
	break;
      case 'f':
	frame_rate=atof(optarg);
	break;
      case 'G':
	gif_rate=atof(optarg);
	break;
      case 'R':
	nutrient_ramp_rate=atof(optarg);
	break;
      case 'W':
	output_file=optarg;
	break;
      case 'M':
	MERP_output_file=optarg;
	break;
      case 'v':
	printf("Main code version: %s\n",version.c_str());
	printf("Copyright (C) 2010-2018 Axel G. Rossberg\n");
	printf("License GPL 3\n");
	exit(0);
	break;
      case 'g':
	gif_image_file=optarg;
	if(!has_suffix(".gif",gif_image_file)){
	  FATAL_ERROR(" \"" << optarg << "\" is not a .gif file");
	}
	break;
      default:
	print_usage();
	exit(c=='h'?0:1);
      }
      argc-=optind-1;
      argv+=optind-1;
      optind=1;
    }
  }
}

void zero_movie(){
  Plotter::parampl ("PAGESIZE", const_cast<char*>("letter"));
  Plotter::parampl ("USE_DOUBLE_BUFFERING",const_cast<char*>("yes"));
  Plotter::parampl ("BITMAPSIZE",const_cast<char*>("600x600"));

  myPlotter<> plotter(true);

  double x=get_cfg_parameter(show_zero_movie);
  cout << show_zero_movie << " = " << x << endl;
  char new_x_str[33];
  for(double scale=0.1;scale<100;scale*=1.02){
    double new_x=scale*x;
    snprintf(new_x_str, 33, "%25g", new_x);
    //    cout << show_zero_movie << " = " << new_x_str << endl; 
    set_cfg_parameter(show_zero_movie,new_x_str);
    set_dependent_constants();
    TheoreticalSizeSpectrum b_theo(-10,10);
    timespec t = {0,__syscall_slong_t(0.1*1e9)};
    nanosleep(&t,&t);
    b_theo.plot_zeros(plotter,atof(new_x_str));
  }
  exit(0);
}


int main(int argc,char** argv){
  ///// initialization
  signal_handling();
  read_configuration(argc,argv);
  do_assignments(assignments);

  if(show_zero_movie){
    zero_movie();
  }

  set_dependent_constants();
  set_cfg_parameter("MAX_STEP_SIZE","0.01");
  set_cfg_parameter("MAX_INTEGRATOR_STEPS","3200000");
  set_cfg_parameter("DEFAULT_ABSOLUTE_TOLERANCE","0.0001");

  // set Plotter parameter
  Plotter::parampl ("PAGESIZE", const_cast<char*>("letter"));
  Plotter::parampl ("USE_DOUBLE_BUFFERING",const_cast<char*>("yes"));
  ostringstream BITMAPSIZE;
  BITMAPSIZE << BITMAPWIDTH << "x" << BITMAPHEIGHT;
  Plotter::parampl ("BITMAPSIZE", const_cast<char*>(BITMAPSIZE.str().c_str()));
  ostringstream GIF_DELAY;
  GIF_DELAY << ceil(100/frame_rate);
  Plotter::parampl ("GIF_DELAY", const_cast<char*>(GIF_DELAY.str().c_str()));

  timespec tsleep = {0,__syscall_slong_t(0.1*1e9)},trem;
  myPlotter<> plotter(false);
  nanosleep(&tsleep,&trem);
  myPlotter<> tplotter(false);
  nanosleep(&tsleep,&trem);
  myPlotter<> iplotter(verbose && !communitySpectrum && !noSpecies);
  myPlotter<GIFPlotter> gif_iplotter(gif_image_file);
  Plotter::parampl ("PAGESIZE", const_cast<char*>("letter"));
  Plotter::parampl ("USE_DOUBLE_BUFFERING",const_cast<char*>("yes"));
  Plotter::parampl ("BITMAPSIZE",const_cast<char*>("350x350"));
  nanosleep(&tsleep,&trem);
  myPlotter<> cplotter(false);

  REPORT(NTilde);
  REPORT(NTilde_crit);
  REPORT(kappa0Hat(cmplx(0,3-lambda-n)));
  REPORT(kappa0Hat(0));

  SizeSpectrum b(number_of_lattice_points,log(pow(10,0.05)));

  if(initial_state_file){
    b.load_state(initial_state_file);
  }

  b.save_PPMR_window("PPMR_window.dat");

  b.plot(plotter);
  b.plot(plotter);
  b.plot_individuals(iplotter);
  if(false){// extract zeros of Fourier transform of kernel function
    double lambda_hold=lambda;
    int balance_case_hold=balance_case;
    REPORT(eutro_lambda());
    if(gamma_boost>1){
      lambda=eutro_lambda();
      balance_case=1;
    }
    set_dependent_constants();
    TheoreticalSizeSpectrum b_theo(b.min_u(),b.max_u());
    b.save_beta_tilde("beta_tilde.dat");
    b_theo.plot_zeros(cplotter,0);
    b_theo.plot_zeros(cplotter,0);
    b_theo.save_zeros("poles-zero.dat");
    lambda=lambda_hold;
    balance_case=balance_case_hold;
    set_dependent_constants();
  }
  TheoreticalSizeSpectrum b_theo(b.min_u(),b.max_u());
  b_theo.plot(tplotter,0);
  b_theo.plot(tplotter,0);
  //return 0;

  if(MERP_output_file){
    b.MERP_report_size_classes();
  }

  if(fancy_zero_pnm){
    b_theo.save_fancy_zero_pnm(fancy_zero_pnm);
  }
  
  sleep(2);

  ///// main work starts here
  
  double t_final=stoppingTime*time_unit;
  int plot_skip=(verbose ? 10 : 1000);
  int plot_step=0;
  double t=0;
  int step_counter=0; // ode steps
  double next_gif_image_t = 0.001;
  if(!doSimulate){
    t=0.1;
  }else{
    b.current_time=t;
  }

  double t_target=t_final; // code may choose to target earlier times later
  while(t<t_final && not exit_now){
    {
      ODE_state state(&b);
      while(t<t_final && not exit_now){	
	if(doSimulate){
	  static int next_stage_time=10;
	  if(t > next_stage_time){
	    static int stage=0;
	    stage++;
	    next_stage_time*=10;
	    double max_step_size=sqrt(next_stage_time/1e5);
	    if(nutrient_ramp_rate)
	      max_step_size=
		min(gif_rate/frame_rate,max_step_size);
	    ostringstream MAX_STEP_SIZE;
	    MAX_STEP_SIZE << max_step_size;
	    set_cfg_parameter("MAX_STEP_SIZE",MAX_STEP_SIZE.str().c_str());
	    break;
	  }
	}

	if(pulse_perturbation && t>pulse_perturbation*time_unit){
	  b.no_more_fishing();
	}

	if(t==0 || plot_step++>plot_skip){
	  cout << t << " " << plot_step << "                          \r";
	  cout.flush();
	  plot_step=0;
	  b.read_state_from(state);
	  b.plot(plotter);
	  b_theo.plot(tplotter,t);
	  b.plot_individuals(iplotter);
	  // timespec sleeptime = {0,0.2e9}, reminder;
	  // nanosleep(&sleeptime,&reminder);
	}

	// Write "change_*.dat" files:
	static double previous_digits=-10;
	double digits=floor(2*log10(t/time_unit))/2;
	if(digits!=previous_digits){
	  previous_digits=digits;
	  ostringstream filename;
	  filename << "change_" << digits << ".dat";
	  ofstream os(filename.str().c_str());
	  b.read_state_from(state);
	  b.to_xmgr(os);
	  os << endl;
	}

	// Generate animated GIF:
	while(gif_image_file && t >= next_gif_image_t){
	  b.read_state_from(state);
	  b.plot_individuals(gif_iplotter); 
	  if(nutrient_ramp_rate){
	    next_gif_image_t+=gif_rate/frame_rate;
	    if(t >= /*20*/1 && gamma_boost < 3){
	      gamma_boost+=nutrient_ramp_rate*(gif_rate/frame_rate);
	      b.initialize_dynamics();
	    }
	    t_target=next_gif_image_t;
	  }else{
#if 0 // Fig2c-anim.gif
	    static vector<double> final_fishing=b.get_fishing();
	    vector<double> new_fishing(final_fishing);
	    for(int i=b.N();i-->0;) new_fishing[i]*=min(double(1),t/10);
	    b.set_fishing(new_fishing);
#endif

	    next_gif_image_t+=gif_rate/frame_rate;
	    REPORT(next_gif_image_t);
	    //	    next_gif_image_t*=1.1;
	  }
	  // ... in addition, biomass in size classes into .cvs file
	  if(MERP_output_file){
	    static ofstream MERP_os(MERP_output_file);
	    b.MERP_write_state(MERP_os);
	    // ... and also write .dat movie frames.
	    {
	      static int frame_number=0;
	      ostringstream filename;
	      filename  << "tmp/Bframe" << setfill('0') << setw(5) 
			<< frame_number << ".dat";
	      REPORT(frame_number);
	      ofstream frame(filename.str().c_str());
	      vector<double> c=b.individual_spectrum();
#if 0 // As agreed on for MERP
	      for(int i=0;i<b.N();++i){
		frame << exp(b.u(i))*1e-3 << " " << exp(c[i]) << endl;
	      }
#else // More reasonable
	      for(int i=0;i<b.N();++i){
		if(exp(c[i]) > 1e-20)
		  frame << b.u(i)/M_LN10 << " " << c[i]/M_LN10 << endl;
		else
		  frame << b.u(i)/M_LN10 << " " << -20 << endl;
	      }
#endif
	      frame_number++;
	    }
	  }
	}
	if(doSimulate){
	  if(state.integrate_one_step(t_target)){
	    // something went wrong
	    state.diagnosis();  
	    break;
	  }
	  step_counter++;
	  t=b.current_time;
	}else{
	  t*=1.01;
	}
      }
    } 
  }
  REPORT(step_counter);

  if(output_file){
    b.save_state(output_file);
  }

  b.to_xmgr("b_final.dat");
  ofstream B_final("B_final.dat");
  vector<double> c=b.individual_spectrum();
  for(int i=0;i<b.index_of(upper_cutoff+log(1/eta));++i){
    if(exp(c[i]) > 1e-20)
      B_final << b.u(i)/M_LN10 << " " << c[i]/M_LN10 << endl;
    else
      B_final << b.u(i)/M_LN10 << " " << -20 << endl;
  }
  ofstream A_final("A_final.dat");
  vector<double> a=b.species_spectrum();
  for(int i=0;i<b.index_of(b.max_u());++i){
    A_final << b.u(i)/M_LN10 << " " << exp(a[i]) << endl;
  }
  // //  b.individual_spectrum().to_xmgr("b_individuals.dat");
  // b_theo.to_xmgr("b_theory.dat",t);

  ODE_vector state(b.N());
  ODE_vector time_derivative(b.N());
  b.write_state_to(state);
  b.dynamics(state,time_derivative);
  ofstream fitness("fitness.dat");
  for(int i=0;i<b.index_of(b.max_u());++i){
    fitness << b.u(i)/M_LN10 << " " << time_derivative[i]/(k*exp(b.u(i)*(n-1))) << endl;
  }

  if(averaging_time){
    WARNING("Averaging over " << averaging_time << " time units");
    b.start_averaging();
    {
      ODE_state state(&b);
      state.integrate_until(b.current_time+averaging_time);
    }
    b.save_average();  
  }

  if(sample_steady_state){
    WARNING("Sampling steady state in files ""B_NN_final.dat"".");
    for(int sample=0;sample < 100;sample++){
      ostringstream filename;
      filename  << "B_" << setfill('0') << setw(2) 
		<< sample+1 << "_final.dat";
      REPORT(sample);
      ofstream sample_file(filename.str().c_str());
      vector<double> c=b.individual_spectrum();
      for(int i=0;i<b.index_of(upper_cutoff+log(1/eta));++i){
	if(exp(c[i]) > 1e-20)
	  sample_file << b.u(i)/M_LN10 << " " << c[i]/M_LN10 << endl;
	else
	  sample_file << b.u(i)/M_LN10 << " " << -20 << endl;
      }
      b.plot_individuals(iplotter);
      {
	ODE_state state(&b);
	state.integrate_until(b.current_time+1);
      }
    }
  }
  cout << argv[0] << " finished successfully." << endl;
  exit(0);
}
