# Supplementary material for: Dome patterns in pelagic size spectra reveal strong trophic cascades
Source: Nat Commun. 2019 Sep 27;10:4396. doi: 10.1038/s41467-019-12289-0 (PMC6764997; doi:10.1038/s41467-019-12289-0)
Supplement: Supplementary file 5 — Supplementary Data 1 [file 41467_2019_12289_MOESM5_ESM.zip › MERPSpectrum/Makefile]

LIBS= -lsundials_cvode -lsundials_nvecserial -lsundials_kinsol -lfftw3  -lplotter

STATICLIBS=  $(LIBS)  -lXaw7  -lXpm -lXmu -lXt -lXext -lX11  -lpng -lSM -lz -lm -lICE -lklu -llapack -lblas -lpng16 -lamd -lcolamd -lbtf -lsuitesparseconfig -lpthread -lopenblas -lgfortran -lxcb  -lXau -lz -lrt -lquadmath -luuid -lbsd -ldl  -lXdmcp

OBJECTS = evaluate.o parsecfg.o cfgList.o CLHEP_Evaluator.o error.o ODE.o MERPSpectrum.o

MERPSpectrum: $(OBJECTS)
	c++ $(CXXFLAGS) $(OBJECTS) $(LIBS) -o MERPSpectrum

MERPSpectrum-static: $(OBJECTS)
	c++ $(CXXFLAGS) -static -static-libstdc++ -static-libgcc  $(OBJECTS) $(STATICLIBS) -o MERPSpectrum-static

.phony: clean superclean distclean
clean:
	find . -maxdepth 1 -name '*.o' -exec rm {} \;
superclean: clean
	find . -maxdepth 1 -name '*~' -exec rm {} \;
distclean: superclean
	find . -maxdepth 1 -name 'MERPSpectrum' -exec rm {} \;
