# Supplementary material for: Dome patterns in pelagic size spectra reveal strong trophic cascades
Source: Nat Commun. 2019 Sep 27;10:4396. doi: 10.1038/s41467-019-12289-0 (PMC6764997; doi:10.1038/s41467-019-12289-0)
Supplement: Supplementary file 5 — Supplementary Data 1 [file 41467_2019_12289_MOESM5_ESM.zip › MERPSpectrum/CLHEP_Evaluator.cc]

// -*- C++ -*-
// $Id: CLHEP_Evaluator.cc 2500 2017-02-27 17:33:43Z axel $
//
// Lifed from CLHEP-2.0.4.0 (since CLHEP includes GPL 2 licensed code,
// this file has a GPL 2 license, too)
// ---------------------------------------------------------------------------

#include "CLHEP_Evaluator.h"

#include <iostream>
#include <cmath>	// for pow()
#include <stack>
#include <string>
#include <hash_map>
#include <string.h>
#include <ctype.h>
#include <errno.h>
#include <stdlib.h>	// for strtod()

using namespace std;

//---------------------------------------------------------------------------
// Fix non ISO C++ compliant cast from pointer to function
// to void*, which is a pointer to an object
typedef void (*voidfuncptr)();
struct Item {
  enum { UNKNOWN, VARIABLE, EXPRESSION, FUNCTION } what;
  double variable;
  string expression;
  // Fix non ISO C++ compliant cast from pointer to function
  // to void*, which is a pointer to an object
  //void   *function;
  voidfuncptr function;

  Item()         : what(UNKNOWN),   variable(0),expression(), function(0) {}
  Item(double x) : what(VARIABLE),  variable(x),expression(), function(0) {}
  Item(string x) : what(EXPRESSION),variable(0),expression(x),function(0) {}
  Item(voidfuncptr x) : what(FUNCTION),  variable(0),expression(), function(x) {}
};

class string_hash {
public:
  size_t operator()(const string & skey) const {
    const char * key = skey.c_str();
    size_t res = 0;
    while(*key) { res = res*31 + *key++; }
    return res;
  }
};

typedef char * pchar;
typedef __gnu_cxx::hash_map<string,Item,string_hash> dic_type;

struct Struct {
  dic_type theDictionary;
  pchar    theExpression;
  pchar    thePosition;
  int      theStatus;
  double   theResult;
};

//---------------------------------------------------------------------------
#define EVAL HepTool::Evaluator

#define REMOVE_BLANKS \
for(pointer=name;;pointer++) if (!isspace(*pointer)) break; \
for(n=strlen(pointer);n>0;n--) if (!isspace(*(pointer+n-1))) break

#define SKIP_BLANKS                      \
for(;;pointer++) {                       \
  c = (pointer > end) ? '\0' : *pointer; \
  if (!isspace(c)) break;                \
}

#define EVAL_EXIT(STATUS,POSITION) endp = POSITION; return STATUS
#define MAX_N_PAR 5

static const char sss[MAX_N_PAR+2] = "012345";

enum { ENDL, LBRA, OR, AND, EQ, NE, GE, GT, LE, LT,
       PLUS, MINUS, MULT, DIV, POW, RBRA, VALUE };

static int engine(pchar, pchar, double &, pchar &, const dic_type &);

static int variable(const string & name, double & result,
		    const dic_type & dictionary)
/***********************************************************************
 *                                                                     *
 * Name: variable                                    Date:    03.10.00 *
 * Author: Evgeni Chernyaev                          Revised:          *
 *                                                                     *
 * Function: Finds value of the variable.                              * 
 *           This function is used by operand().                       *
 *                                                                     *
 * Parameters:                                                         *
 *   name   - name of the variable.                                    *
 *   result - value of the variable.                                   *
 *   dictionary - dictionary of available variables and functions.     *
 *                                                                     *
 ***********************************************************************/
{
  dic_type::const_iterator iter = dictionary.find(name);
  if (iter == dictionary.end())
    return EVAL::ERROR_UNKNOWN_VARIABLE;
  Item item = iter->second;
  switch (item.what) {
  case Item::VARIABLE:
    result = item.variable;
    return EVAL::OK;
  case Item::EXPRESSION: {
    pchar exp_begin = (char *)(item.expression.c_str());
    pchar exp_end   = exp_begin + strlen(exp_begin) - 1;
    if (engine(exp_begin, exp_end, result, exp_end, dictionary) == EVAL::OK)
      return EVAL::OK;
  }
  default:
    return EVAL::ERROR_CALCULATION_ERROR;
  }
}

static int function(const string & name, stack<double> & par,
		    double & result, const dic_type & dictionary) 
/***********************************************************************
 *                                                                     *
 * Name: function                                    Date:    03.10.00 *
 * Author: Evgeni Chernyaev                          Revised:          *
 *                                                                     *
 * Function: Finds value of the function.                              * 
 *           This function is used by operand().                       *
 *                                                                     *
 * Parameters:                                                         *
 *   name   - name of the function.                                    *
 *   par    - stack of parameters.                                     *
 *   result - value of the function.                                   *
 *   dictionary - dictionary of available variables and functions.     *
 *                                                                     *
 ***********************************************************************/
{
  int npar = par.size();
  if (npar > MAX_N_PAR) return EVAL::ERROR_UNKNOWN_FUNCTION;

  dic_type::const_iterator iter = dictionary.find(sss[npar]+name);
  if (iter == dictionary.end()) return EVAL::ERROR_UNKNOWN_FUNCTION;
  Item item = iter->second;

  double pp[MAX_N_PAR];
  for(int i=0; i<npar; i++) { pp[i] = par.top(); par.pop(); }
  errno = 0;
  if (item.function == 0)       return EVAL::ERROR_CALCULATION_ERROR;
  switch (npar) {
  case 0:
    result = ((double (*)())item.function)();
    break;  
  case 1:
    result = ((double (*)(double))item.function)(pp[0]);
    break;  
  case 2:
    result = ((double (*)(double,double))item.function)(pp[1], pp[0]);
    break;  
  case 3:
    result = ((double (*)(double,double,double))item.function)
      (pp[2],pp[1],pp[0]);
    break;  
  case 4:
    result = ((double (*)(double,double,double,double))item.function)
      (pp[3],pp[2],pp[1],pp[0]);
    break;  
  case 5:
    result = ((double (*)(double,double,double,double,double))item.function)
      (pp[4],pp[3],pp[2],pp[1],pp[0]);
    break;  
  }
  return (errno == 0) ? EVAL::OK : EVAL::ERROR_CALCULATION_ERROR;
}

static int operand(pchar begin, pchar end, double & result,
		   pchar & endp, const dic_type & dictionary) 
/***********************************************************************
 *                                                                     *
 * Name: operand                                     Date:    03.10.00 *
 * Author: Evgeni Chernyaev                          Revised:          *
 *                                                                     *
 * Function: Finds value of the operand. The operand can be either     * 
 *           a number or a variable or a function.                     *  
 *           This function is used by engine().                        * 
 *                                                                     *
 * Parameters:                                                         *
 *   begin  - pointer to the first character of the operand.           *
 *   end    - pointer to the last character of the character string.   *
 *   result - value of the operand.                                    *
 *   endp   - pointer to the character where the evaluation stoped.    *
 *   dictionary - dictionary of available variables and functions.     *
 *                                                                     *
 ***********************************************************************/
{
  pchar pointer = begin;
  int   EVAL_STATUS;
  char  c;

  //   G E T   N U M B E R

  if (!isalpha(*pointer)) {
    errno = 0;
    result = strtod(pointer, (char **)(&pointer));
    if (errno == 0) {
      EVAL_EXIT( EVAL::OK, --pointer );
    }else{
      EVAL_EXIT( EVAL::ERROR_CALCULATION_ERROR, begin );
    }
  }

  //   G E T   N A M E

  while(pointer <= end) {
    c = *pointer;
    if (c != '_' && !isalnum(c)) break;
    pointer++;
  }
  c = *pointer;
  *pointer = '\0';
  string name(begin);
  *pointer = c;

  //   G E T   V A R I A B L E

  result = 0.0;
  SKIP_BLANKS;
  if (c != '(') {
    EVAL_STATUS = variable(name, result, dictionary);
    EVAL_EXIT( EVAL_STATUS, (EVAL_STATUS == EVAL::OK) ? --pointer : begin);
  }

  //   G E T   F U N C T I O N

  stack<pchar>  pos;                // position stack 
  stack<double> par;                // parameter stack
  double        value;
  pchar         par_begin = pointer+1, par_end;

  for(;;pointer++) {
    c = (pointer > end) ? '\0' : *pointer;
    switch (c) {
    case '\0':  
      EVAL_EXIT( EVAL::ERROR_UNPAIRED_PARENTHESIS, pos.top() ); 
    case '(':
      pos.push(pointer); break;
    case ',':
      if (pos.size() == 1) {
	par_end = pointer-1;
	EVAL_STATUS = engine(par_begin, par_end, value, par_end, dictionary);
	if (EVAL_STATUS == EVAL::WARNING_BLANK_STRING)
	  { EVAL_EXIT( EVAL::ERROR_EMPTY_PARAMETER, --par_end ); }
	if (EVAL_STATUS != EVAL::OK)
	  { EVAL_EXIT( EVAL_STATUS, par_end ); }
	par.push(value);
	par_begin = pointer + 1;
      }
      break;
    case ')':
      if (pos.size() > 1) {
	pos.pop();
	break;
      }else{
	par_end = pointer-1;
	EVAL_STATUS = engine(par_begin, par_end, value, par_end, dictionary);
	switch (EVAL_STATUS) {
	case EVAL::OK:
	  par.push(value);
	  break;
	case EVAL::WARNING_BLANK_STRING:
	  if (par.size() != 0)
	    { EVAL_EXIT( EVAL::ERROR_EMPTY_PARAMETER, --par_end ); }
	  break;
	default:
	  EVAL_EXIT( EVAL_STATUS, par_end );
	}
	EVAL_STATUS = function(name, par, result, dictionary);
	EVAL_EXIT( EVAL_STATUS, (EVAL_STATUS == EVAL::OK) ? pointer : begin);
      }
    }
  }
}

/***********************************************************************
 *                                                                     *
 * Name: maker                                       Date:    28.09.00 *
 * Author: Evgeni Chernyaev                          Revised:          *
 *                                                                     *
 * Function: Executes basic arithmetic operations on values in the top *
 *           of the stack. Result is placed back into the stack.       *
 *           This function is used by engine().                        * 
 *                                                                     *
 * Parameters:                                                         *
 *   op  - code of the operation.                                      *
 *   val - stack of values.                                            *
 *                                                                     *
 ***********************************************************************/
static int maker(int op, stack<double> & val)
{
  if (val.size() < 2) return EVAL::ERROR_SYNTAX_ERROR;
  double val2 = val.top(); val.pop();
  double val1 = val.top();
  switch (op) {
  case OR:                                // operator ||
    val.top() = (val1 || val2) ? 1. : 0.;
    return EVAL::OK;
  case AND:                               // operator &&
    val.top() = (val1 && val2) ? 1. : 0.;
    return EVAL::OK;
  case EQ:                                // operator ==
    val.top() = (val1 == val2) ? 1. : 0.;
    return EVAL::OK;
  case NE:                                // operator !=
    val.top() = (val1 != val2) ? 1. : 0.;
    return EVAL::OK;
  case GE:                                // operator >=
    val.top() = (val1 >= val2) ? 1. : 0.;
    return EVAL::OK;
  case GT:                                // operator >
    val.top() = (val1 >  val2) ? 1. : 0.;
    return EVAL::OK;
  case LE:                                // operator <=
    val.top() = (val1 <= val2) ? 1. : 0.;
    return EVAL::OK;
  case LT:                                // operator <
    val.top() = (val1 <  val2) ? 1. : 0.;
    return EVAL::OK;
  case PLUS:                              // operator '+'
    val.top() = val1 + val2;
    return EVAL::OK;
  case MINUS:                             // operator '-'
    val.top() = val1 - val2;
    return EVAL::OK;
  case MULT:                              // operator '*'
    val.top() = val1 * val2;
    return EVAL::OK;
  case DIV:                               // operator '/'
    if (val2 == 0.0) return EVAL::ERROR_CALCULATION_ERROR;
    val.top() = val1 / val2;
    return EVAL::OK;
  case POW:                               // operator '^' (or '**')
    errno = 0;
    val.top() = pow(val1,val2);
    if (errno == 0) return EVAL::OK;
  default:
    return EVAL::ERROR_CALCULATION_ERROR;
  }
}

/***********************************************************************
 *                                                                     *
 * Name: engine                                      Date:    28.09.00 *
 * Author: Evgeni Chernyaev                          Revised:          *
 *                                                                     *
 * Function: Evaluates arithmetic expression.                          *
 *                                                                     *
 * Parameters:                                                         *
 *   begin  - pointer to the character string with expression.         *
 *   end    - pointer to the end of the character string (it is needed *
 *            for recursive call of engine(), when there is no '\0').  *
 *   result - result of the evaluation.                                *
 *   endp   - pointer to the character where the evaluation stoped.    *
 *   dictionary - dictionary of available variables and functions.     *
 *                                                                     *
 ***********************************************************************/
static int engine(pchar begin, pchar end, double & result,
		  pchar & endp, const dic_type & dictionary)
{
  static const int SyntaxTable[17][17] = {
    //E  (  || && == != >= >  <= <  +  -  *  /  ^  )  V - current token
    { 0, 3, 0, 0, 0, 0, 0, 0, 0, 0, 2, 2, 0, 0, 0, 0, 1 },   // E - previous
    { 0, 3, 0, 0, 0, 0, 0, 0, 0, 0, 2, 2, 0, 0, 0, 0, 1 },   // (   token
    { 0, 3, 0, 0, 0, 0, 0, 0, 0, 0, 0, 0, 0, 0, 0, 0, 1 },   // ||
    { 0, 3, 0, 0, 0, 0, 0, 0, 0, 0, 0, 0, 0, 0, 0, 0, 1 },   // &&
    { 0, 3, 0, 0, 0, 0, 0, 0, 0, 0, 0, 0, 0, 0, 0, 0, 1 },   // ==
    { 0, 3, 0, 0, 0, 0, 0, 0, 0, 0, 0, 0, 0, 0, 0, 0, 1 },   // !=
    { 0, 3, 0, 0, 0, 0, 0, 0, 0, 0, 0, 0, 0, 0, 0, 0, 1 },   // >=
    { 0, 3, 0, 0, 0, 0, 0, 0, 0, 0, 0, 0, 0, 0, 0, 0, 1 },   // >
    { 0, 3, 0, 0, 0, 0, 0, 0, 0, 0, 0, 0, 0, 0, 0, 0, 1 },   // <=
    { 0, 3, 0, 0, 0, 0, 0, 0, 0, 0, 0, 0, 0, 0, 0, 0, 1 },   // <
    { 0, 3, 0, 0, 0, 0, 0, 0, 0, 0, 0, 0, 0, 0, 0, 0, 1 },   // +
    { 0, 3, 0, 0, 0, 0, 0, 0, 0, 0, 0, 0, 0, 0, 0, 0, 1 },   // -
    { 0, 3, 0, 0, 0, 0, 0, 0, 0, 0, 0, 0, 0, 0, 0, 0, 1 },   // *
    { 0, 3, 0, 0, 0, 0, 0, 0, 0, 0, 0, 0, 0, 0, 0, 0, 1 },   // /
    { 0, 3, 0, 0, 0, 0, 0, 0, 0, 0, 0, 0, 0, 0, 0, 0, 1 },   // ^
    { 3, 0, 3, 3, 3, 3, 3, 3, 3, 3, 3, 3, 3, 3, 3, 3, 0 },   // )
    { 3, 0, 3, 3, 3, 3, 3, 3, 3, 3, 3, 3, 3, 3, 3, 3, 0 }    // V = {.,N,C}
  };
  static const int ActionTable[15][16] = {
    //E  (  || && == != >= >  <= <  +  -  *  /  ^  ) - current operator
    { 0, 1, 1, 1, 1, 1, 1, 1, 1, 1, 1, 1, 1, 1, 1,-1 }, // E - top operator
    {-1, 1, 1, 1, 1, 1, 1, 1, 1, 1, 1, 1, 1, 1, 1, 3 }, // (   in stack
    { 4, 1, 2, 1, 1, 1, 1, 1, 1, 1, 1, 1, 1, 1, 1, 4 }, // ||
    { 4, 1, 4, 2, 1, 1, 1, 1, 1, 1, 1, 1, 1, 1, 1, 4 }, // &&
    { 4, 1, 4, 4, 2, 2, 1, 1, 1, 1, 1, 1, 1, 1, 1, 4 }, // ==
    { 4, 1, 4, 4, 2, 2, 1, 1, 1, 1, 1, 1, 1, 1, 1, 4 }, // !=
    { 4, 1, 4, 4, 4, 4, 2, 2, 2, 2, 1, 1, 1, 1, 1, 4 }, // >=
    { 4, 1, 4, 4, 4, 4, 2, 2, 2, 2, 1, 1, 1, 1, 1, 4 }, // >
    { 4, 1, 4, 4, 4, 4, 2, 2, 2, 2, 1, 1, 1, 1, 1, 4 }, // <=
    { 4, 1, 4, 4, 4, 4, 2, 2, 2, 2, 1, 1, 1, 1, 1, 4 }, // <
    { 4, 1, 4, 4, 4, 4, 4, 4, 4, 4, 2, 2, 1, 1, 1, 4 }, // +
    { 4, 1, 4, 4, 4, 4, 4, 4, 4, 4, 2, 2, 1, 1, 1, 4 }, // -
    { 4, 1, 4, 4, 4, 4, 4, 4, 4, 4, 4, 4, 2, 2, 1, 4 }, // *
    { 4, 1, 4, 4, 4, 4, 4, 4, 4, 4, 4, 4, 2, 2, 1, 4 }, // /
    { 4, 1, 4, 4, 4, 4, 4, 4, 4, 4, 4, 4, 4, 4, 4, 4 }  // ^
  };

  stack<int>    op;                      // operator stack
  stack<pchar>  pos;                     // position stack
  stack<double> val;                     // value stack
  double        value;
  pchar         pointer = begin;
  int           iWhat, iCur, iPrev = 0, iTop, EVAL_STATUS;
  char          c;

  op.push(0); pos.push(pointer);         // push EOL to the stack
  SKIP_BLANKS;
  if (c == '\0') { EVAL_EXIT( EVAL::WARNING_BLANK_STRING, begin ); }
  for(;;pointer++) {

    //   N E X T   T O K E N

    c = (pointer > end) ? '\0' : *pointer;
    if (isspace(c)) continue;            // skip space, tab etc.
    switch (c) {
    case '\0': iCur = ENDL; break;
    case '(':  iCur = LBRA; break;
    case '|':
      if (*(pointer+1) == '|') {
	pointer++; iCur = OR; break;
      }else{
        EVAL_EXIT( EVAL::ERROR_UNEXPECTED_SYMBOL, pointer );
      }
    case '&':
      if (*(pointer+1) == '&') {
	pointer++; iCur = AND; break;
      }else{
        EVAL_EXIT( EVAL::ERROR_UNEXPECTED_SYMBOL, pointer );
      }
    case '=':
      if (*(pointer+1) == '=') {
	pointer++; iCur = EQ; break;
      }else{
        EVAL_EXIT( EVAL::ERROR_UNEXPECTED_SYMBOL, pointer );
      }
    case '!':
      if (*(pointer+1) == '=') {
	pointer++; iCur = NE; break;
      }else{
        EVAL_EXIT( EVAL::ERROR_UNEXPECTED_SYMBOL, pointer );
      }
    case '>':
      if (*(pointer+1) == '=') { pointer++; iCur = GE; } else { iCur = GT; }
      break;
    case '<':
      if (*(pointer+1) == '=') { pointer++; iCur = LE; } else { iCur = LT; }
      break;
    case '+':  iCur = PLUS;  break;
    case '-':  iCur = MINUS; break;
    case '*':
      if (*(pointer+1) == '*') { pointer++; iCur = POW; }else{ iCur = MULT; }
      break;
    case '/':  iCur = DIV;  break;
    case '^':  iCur = POW;  break;
    case ')':  iCur = RBRA; break;
    default:
      if (c == '.' || isalnum(c)) {
        iCur = VALUE; break;
      }else{
        EVAL_EXIT( EVAL::ERROR_UNEXPECTED_SYMBOL, pointer );
      }
    }

    //   S Y N T A X   A N A L I S Y S

    iWhat = SyntaxTable[iPrev][iCur];
    iPrev = iCur;
    switch (iWhat) {
    case 0:                             // systax error
      EVAL_EXIT( EVAL::ERROR_SYNTAX_ERROR, pointer );
    case 1:                             // operand: number, variable, function
      EVAL_STATUS = operand(pointer, end, value, pointer, dictionary);
      if (EVAL_STATUS != EVAL::OK) { EVAL_EXIT( EVAL_STATUS, pointer ); }
      val.push(value);
      continue;
    case 2:                             // unary + or unary -
      val.push(0.0);
    case 3: default:                    // next operator
      break;
    }

    //   N E X T   O P E R A T O R

    for(;;) {
      if (op.size() == 0) { EVAL_EXIT( EVAL::ERROR_SYNTAX_ERROR, pointer ); }
      iTop = op.top();
      switch (ActionTable[iTop][iCur]) {
      case -1:                           // syntax error 
	if (op.size() > 1) pointer = pos.top();
	EVAL_EXIT( EVAL::ERROR_UNPAIRED_PARENTHESIS, pointer );
      case 0:                            // last operation (assignment)
        if (val.size() == 1) {
	  result = val.top();
	  EVAL_EXIT( EVAL::OK, pointer );
	}else{
	  EVAL_EXIT( EVAL::ERROR_SYNTAX_ERROR, pointer );
	}
      case 1:                           // push current operator in stack
	op.push(iCur); pos.push(pointer);
	break;
      case 2:                           // execute top operator
        EVAL_STATUS = maker(iTop, val); // put current operator in stack
        if (EVAL_STATUS != EVAL::OK) {
	  EVAL_EXIT( EVAL_STATUS, pos.top() );
	}
	op.top() = iCur; pos.top() = pointer;
	break;
      case 3:                           // delete '(' from stack
        op.pop(); pos.pop();
	break;
      case 4: default:                  // execute top operator and 
        EVAL_STATUS = maker(iTop, val); // delete it from stack
        if (EVAL_STATUS != EVAL::OK) {  // repete with the same iCur 
	  EVAL_EXIT( EVAL_STATUS, pos.top() );
	}
	op.pop(); pos.pop();
        continue;
      }
      break;
    }
  }
}

//---------------------------------------------------------------------------
static void setItem(const char * prefix, const char * name,
		    const Item & item, Struct * s) {

  if (name == 0 || *name == '\0') {
    s->theStatus = EVAL::ERROR_NOT_A_NAME;
    return;
  }

  //   R E M O V E   L E A D I N G   A N D   T R A I L I N G   S P A C E S

  const char * pointer; int n; REMOVE_BLANKS;

  //   C H E C K   N A M E 
 
  if (n == 0) {
    s->theStatus = EVAL::ERROR_NOT_A_NAME;
    return;
  }
  for(int i=0; i<n; i++) {
    char c = *(pointer+i);
    if (c != '_' && !isalnum(c)) {
      s->theStatus = EVAL::ERROR_NOT_A_NAME;
      return;
    }
  }

  //   A D D   I T E M   T O   T H E   D I C T I O N A R Y

  string item_name = prefix + string(pointer,n);
  dic_type::iterator iter = (s->theDictionary).find(item_name);
  if (iter != (s->theDictionary).end()) {
    iter->second = item;
    if (item_name == name) {
      s->theStatus = EVAL::WARNING_EXISTING_VARIABLE;
    }else{
      s->theStatus = EVAL::WARNING_EXISTING_FUNCTION;
    }
  }else{
    (s->theDictionary)[item_name] = item;
    s->theStatus = EVAL::OK;
  }
} 
		    
//---------------------------------------------------------------------------
namespace HepTool {

//---------------------------------------------------------------------------
Evaluator::Evaluator() {
  Struct * s = new Struct();
  p = (void *) s;
  s->theExpression = 0;
  s->thePosition   = 0;
  s->theStatus     = OK;
  s->theResult     = 0.0;
}

//---------------------------------------------------------------------------
Evaluator::~Evaluator() {
  Struct * s = (Struct *)(p);
  if(s->theExpression != 0){
    delete[] s->theExpression;
  }
  delete (Struct *)(p);
}

//---------------------------------------------------------------------------
double Evaluator::evaluate(const char * expression) {
  Struct * s = (Struct *)(p);
  if (s->theExpression != 0) { delete[] s->theExpression; }
  s->theExpression = 0;
  s->thePosition   = 0;
  s->theStatus     = WARNING_BLANK_STRING;
  s->theResult     = 0.0;
  if (expression != 0) {
    s->theExpression = new char[strlen(expression)+1];
    strcpy(s->theExpression, expression);
    s->theStatus = engine(s->theExpression,
			  s->theExpression+strlen(expression)-1,
			  s->theResult,
			  s->thePosition,
			  s->theDictionary);
  }
  return s->theResult;
}

//---------------------------------------------------------------------------
int Evaluator::status() const {
  return ((Struct *)(p))->theStatus;
}

//---------------------------------------------------------------------------
int Evaluator::error_position() const {
  return ((Struct *)(p))->thePosition - ((Struct *)(p))->theExpression;
}

//---------------------------------------------------------------------------
void Evaluator::print_error() const {
  char prefix[] = "Evaluator : ";
  Struct * s = (Struct *) p;
  switch (s->theStatus) {
  case ERROR_NOT_A_NAME:
    std::cerr << prefix << "invalid name"         << std::endl;
    return;
  case ERROR_SYNTAX_ERROR:
    std::cerr << prefix << "systax error"         << std::endl;
    return;
  case ERROR_UNPAIRED_PARENTHESIS:
    std::cerr << prefix << "unpaired parenthesis" << std::endl;
    return;
  case ERROR_UNEXPECTED_SYMBOL:
    std::cerr << prefix << "unexpected symbol"    << std::endl;
    return;
  case ERROR_UNKNOWN_VARIABLE:
    std::cerr << prefix << "unknown variable"     << std::endl;
    return;
  case ERROR_UNKNOWN_FUNCTION:
    std::cerr << prefix << "unknown function"     << std::endl;
    return;
  case ERROR_EMPTY_PARAMETER: 
    std::cerr << prefix << "empty parameter in function call"
		 << std::endl;
    return;
  case ERROR_CALCULATION_ERROR:
    std::cerr << prefix << "calculation error"    << std::endl;
    return;
  default:
    return;
  }
}

//---------------------------------------------------------------------------
void Evaluator::setVariable(const char * name, double value)
{ setItem("", name, Item(value), (Struct *)p); }

void Evaluator::setVariable(const char * name, const char * expression)
{ setItem("", name, Item(expression), (Struct *)p); }

//---------------------------------------------------------------------------
// Fix non ISO C++ compliant cast from pointer to function
// to void*, which is a pointer to an object
void Evaluator::setFunction(const char * name,
			    double (*fun)())
{ setItem("0", name, Item(reinterpret_cast<voidfuncptr>(fun)), (Struct *)p); }

void Evaluator::setFunction(const char * name,
			    double (*fun)(double))
{ setItem("1", name, Item(reinterpret_cast<voidfuncptr>(fun)), (Struct *)p); }

void Evaluator::setFunction(const char * name,
			    double (*fun)(double,double))
{ setItem("2", name, Item(reinterpret_cast<voidfuncptr>(fun)), (Struct *)p); }

void Evaluator::setFunction(const char * name,
			    double (*fun)(double,double,double))
{ setItem("3", name, Item(reinterpret_cast<voidfuncptr>(fun)), (Struct *)p); }

void Evaluator::setFunction(const char * name,
			    double (*fun)(double,double,double,double))
{ setItem("4", name, Item(reinterpret_cast<voidfuncptr>(fun)), (Struct *)p); }

void Evaluator::setFunction(const char * name,
			    double (*fun)(double,double,double,double,double))
{ setItem("5", name, Item(reinterpret_cast<voidfuncptr>(fun)), (Struct *)p); }

//---------------------------------------------------------------------------
bool Evaluator::findVariable(const char * name) const {
  if (name == 0 || *name == '\0') return false;
  const char * pointer; int n; REMOVE_BLANKS;
  if (n == 0) return false;
  Struct * s = (Struct *)(p);
  return
    ((s->theDictionary).find(string(pointer,n)) == (s->theDictionary).end()) ?
    false : true;
}

//---------------------------------------------------------------------------
bool Evaluator::findFunction(const char * name, int npar) const {
  if (name == 0 || *name == '\0')    return false;
  if (npar < 0  || npar > MAX_N_PAR) return false;
  const char * pointer; int n; REMOVE_BLANKS;
  if (n == 0) return false;
  Struct * s = (Struct *)(p);
  return ((s->theDictionary).find(sss[npar]+string(pointer,n)) ==
	  (s->theDictionary).end()) ? false : true;
}

//---------------------------------------------------------------------------
void Evaluator::removeVariable(const char * name) {
  if (name == 0 || *name == '\0') return;
  const char * pointer; int n; REMOVE_BLANKS;
  if (n == 0) return;
  Struct * s = (Struct *)(p);
  (s->theDictionary).erase(string(pointer,n));
}

//---------------------------------------------------------------------------
void Evaluator::removeFunction(const char * name, int npar) {
  if (name == 0 || *name == '\0')    return;
  if (npar < 0  || npar > MAX_N_PAR) return;
  const char * pointer; int n; REMOVE_BLANKS;
  if (n == 0) return;
  Struct * s = (Struct *)(p);
  (s->theDictionary).erase(sss[npar]+string(pointer,n));
}

//---------------------------------------------------------------------------
void Evaluator::clear() {
  Struct * s = (Struct *) p;
  s->theDictionary.clear();
  s->theExpression = 0;
  s->thePosition   = 0;
  s->theStatus     = OK;
  s->theResult     = 0.0;
}

//---------------------------------------------------------------------------
} // namespace HepTool

// original file: setStdMath.cc

// -*- C++ -*-
// $Id: CLHEP_Evaluator.cc 2500 2017-02-27 17:33:43Z axel $
// ----------------------------------------------------------------------

#include <cmath>	// for sqrt and pow

using namespace std;

static double eval_abs  (double a)           { return (a < 0) ? -a : a; } 
static double eval_min  (double a, double b) { return (a < b) ?  a : b; } 
static double eval_max  (double a, double b) { return (a > b) ?  a : b; } 
static double eval_sqrt (double a)           { return sqrt(a); } 
static double eval_pow  (double a, double b) { return pow(a,b); } 
static double eval_sin  (double a)           { return sin(a); } 
static double eval_cos  (double a)           { return cos(a); } 
static double eval_tan  (double a)           { return tan(a); } 
static double eval_asin (double a)           { return asin(a); } 
static double eval_acos (double a)           { return acos(a); } 
static double eval_atan (double a)           { return atan(a); } 
static double eval_atan2(double a, double b) { return atan2(a,b); } 
static double eval_sinh (double a)           { return sinh(a); } 
static double eval_cosh (double a)           { return cosh(a); } 
static double eval_tanh (double a)           { return tanh(a); } 
static double eval_exp  (double a)           { return exp(a); } 
static double eval_log  (double a)           { return log(a); } 
static double eval_log10(double a)           { return log10(a); } 

namespace HepTool {

void Evaluator::setStdMath() {

  //   S E T   S T A N D A R D   C O N S T A N T S

  setVariable("pi",     3.14159265358979323846);
  setVariable("e",      2.7182818284590452354);
  setVariable("gamma",  0.577215664901532861);
  setVariable("radian", 1.0);
  setVariable("rad",    1.0);
  setVariable("degree", 3.14159265358979323846/180.);
  setVariable("deg",    3.14159265358979323846/180.);

  //   S E T   S T A N D A R D   F U N C T I O N S

  setFunction("abs",   eval_abs);
  setFunction("min",   eval_min);
  setFunction("max",   eval_max);
  setFunction("sqrt",  eval_sqrt);
  setFunction("pow",   eval_pow);
  setFunction("sin",   eval_sin);
  setFunction("cos",   eval_cos);
  setFunction("tan",   eval_tan);
  setFunction("asin",  eval_asin);
  setFunction("acos",  eval_acos);
  setFunction("atan",  eval_atan);
  setFunction("atan2", eval_atan2);
  setFunction("sinh",  eval_sinh);
  setFunction("cosh",  eval_cosh);
  setFunction("tanh",  eval_tanh);
  setFunction("exp",   eval_exp);
  setFunction("log",   eval_log);
  setFunction("log10", eval_log10);
}

} // namespace HepTool

// original file: setSystemOfUnits.cc

namespace HepTool {

void Evaluator::setSystemOfUnits(double meter,
				 double kilogram,
				 double second,
				 double ampere,
				 double kelvin,
				 double mole,
				 double candela)
{			    
  const double kilo_  = 1.e+03; // chilioi (Greek) "thousand"
  const double mega_  = 1.e+06; // megas (Greek) "large"
  const double giga_  = 1.e+09; // gigas (Greek) "giant"
  const double tera_  = 1.e+12; // teras (Greek) "monster"
  const double peta_  = 1.e+15; // pente (Greek) "five"

  const double deci_  = 1.e-01; // decimus (Latin) "tenth"
  const double centi_ = 1.e-02; // centum  (Latin) "hundred"
  const double milli_ = 1.e-03; // mille   (Latin) "thousand"
  const double micro_ = 1.e-06; // micro (Latin) or mikros (Greek) "small"
  const double nano_  = 1.e-09; // nanus (Latin) or nanos  (Greek) "dwarf"
  const double pico_  = 1.e-12; // pico (Spanish) "bit"

  // ======================================================================
  //
  // Base (default) SI units
  // for the basic measurable quantities (dimensions):
  //
  // ======================================================================
  
  // Length
  // metrum (Latin) and metron (Greek) "measure"
  const double m = meter;
  setVariable("meter", m);
  setVariable("metre", m);
  setVariable("m",     m);
  
  // Mass
  const double kg = kilogram;
  setVariable("kilogram", kg);
  setVariable("kg",       kg);
  
  // Time
  // minuta secundam (Latin) "second small one"
  const double s = second;
  setVariable("second", s);
  setVariable("s",      s);
  
  // Current
  // ---  honors Andre-Marie Ampere (1775-1836) of France
  const double A = ampere;
  setVariable("ampere", A);
  setVariable("amp",    A);
  setVariable("A",      A);
  
  // Temperature
  // ---  honors William Thomson, 1st Baron Lord Kelvin (1824-1907) of England
  const double K = kelvin;
  setVariable("kelvin", K);
  setVariable("K",      K);
  
  // Amount of substance
  const double mol = mole;
  setVariable("mole", mol);
  setVariable("mol",  mol);
  
  // Luminous intensity
  const double cd  = candela;
  setVariable("candela", cd);
  setVariable("cd",      cd);

  // ======================================================================
  //
  // Supplementary SI units having special symbols:
  //
  // ======================================================================

  // Plane angle 
  const double rad = 1.;
  setVariable("radian", rad);
  setVariable("rad",    rad);
  setVariable("milliradian", milli_ * rad);
  setVariable("mrad",        milli_ * rad);

  const double pi  = 3.14159265358979323846;
  const double deg = rad*pi/180.;
  setVariable("degree", deg);
  setVariable("deg",    deg);

  // Solid angle
  const double sr  = 1.;
  setVariable("steradian", sr);
  setVariable("sr",        sr);

  // ======================================================================
  //
  // Derived SI units having special symbols:
  //
  // ======================================================================

  // Frequency
  // ---  honors Heinrich Rudolf Hertz (1857-1894) of Germany
  const double Hz = 1./s;
  setVariable("hertz", Hz);
  setVariable("Hz",    Hz);

  // Force
  // ---  honors Sir Isaac Newton (1642-1727) of England
  const double N = m * kg / (s*s);
  setVariable("newton", N);
  setVariable("N",      N);

  // Pressure
  // ---  honors Blaise Pascal (1623-1662) of France
  const double Pa = N / (m*m);
  setVariable("pascal", Pa);
  setVariable("Pa",     Pa);

  const double atm = 101325. * Pa;
  setVariable("atmosphere", atm);
  setVariable("atm",        atm);

  const double bar = 100000*Pa;
  setVariable("bar", bar);

  // Energy
  // ---  honors James Prescott Joule (1818-1889) of England
  const double J = N * m;
  setVariable("joule", J);
  setVariable("J",     J);

  // Power
  // ---  honors James Watt (1736-1819) of Scotland
  const double W = J / s;
  setVariable("watt", W);
  setVariable("W",    W);

  // Electric charge
  // ---  honors Charles-Augustin de Coulomb (1736-1806) of France
  const double C = A * s;
  setVariable("coulomb", C);
  setVariable("C",       C);

  // Electric potential  
  // ---  honors Count Alessandro Volta (1745-1827) of Italy
  const double V = J / C;
  setVariable("volt", V);
  setVariable("V",    V);

  // Electric resistance
  // ---  honors Georg Simon Ohm (1787-1854) of Germany
  const double ohm = V / A;
  setVariable("ohm", ohm);

  // Electric conductance
  // ---  honors Ernst Werner von Siemens (1816-1892) or
  //      his brother Sir William (Karl Wilhelm von) Siemens (1823-1883)
  //      of Germany (England)
  const double S = 1./ ohm;
  setVariable("siemens", S);
  setVariable("S",       S);

  // Electric capacitance
  // ---  honors Michael Faraday (1791-1867) of England
  const double F = C / V;
  setVariable("farad", F);
  setVariable("F",     F);

  // Magnetic flux density
  // ---  honors Nikola Tesla (1856-1943) of Croatia (United States)
  const double T = V * s / (m*m);
  setVariable("tesla", T);
  setVariable("T",     T);

  // ---  honors Karl Friedrich Gauss (1777-1855) of Germany
  const double Gs = 1.e-4*T;
  setVariable("gauss", Gs);
  setVariable("Gs",    Gs);

  // Magnetic flux
  // ---  honors Wilhelm Eduard Weber (1804-1891) of Germany
  const double Wb = V * s;
  setVariable("weber", Wb);
  setVariable("Wb",    Wb);

  // Inductance
  // ---  honors Joseph Henry (1797-1878) of the United States
  const double H = Wb / A;
  setVariable("henry", H);
  setVariable("H",     H);

  // Luminous flux
  const double lm = cd * sr;
  setVariable("lumen", lm);
  setVariable("lm",    lm);

  // Illuminace
  const double lx = lm / (m*m);
  setVariable("lux", lx);
  setVariable("lx",  lx);

  // Radioactivity
  // ---  honors Antoine-Henri Becquerel (1852-1908) of France
  const double Bq = 1./s;
  setVariable("becquerel", Bq);
  setVariable("Bq",        Bq);

  // ---  honors Pierre Curie (1859-1906) of France
  //      and Marie Sklodowska Curie (1867-1934) of Poland
  setVariable("curie", 3.7e+10 * Bq);
  setVariable("Ci",    3.7e+10 * Bq);

  // Specific energy
  // ---  honors Louis Harold Gray, F.R.S. (1905-1965) of England
  const double Gy = J / kg;
  setVariable("gray", Gy);
  setVariable("Gy",   Gy);

  // Dose equivalent
  const double Sv = J / kg;
  setVariable("sievert", Sv);
  setVariable("Sv",      Sv);

  // ======================================================================
  //
  // Selected units:
  //
  // ======================================================================

  // Length

  const double mm = milli_ * m;
  setVariable("millimeter", mm);
  setVariable("mm",         mm);

  const double cm = centi_ * m;
  setVariable("centimeter", cm);
  setVariable("cm",         cm);

  setVariable("decimeter",  deci_ * m);

  const double km = kilo_ * m; 
  setVariable("kilometer",  km);
  setVariable("km",         km);

  setVariable("micrometer", micro_ * m);
  setVariable("micron",     micro_ * m);
  setVariable("nanometer",  nano_  * m);

  // ---  honors Anders Jonas Angstrom (1814-1874) of Sweden
  setVariable("angstrom",   1.e-10 * m);

  // ---  honors Enrico Fermi (1901-1954) of Italy
  setVariable("fermi",      1.e-15 * m);

  // Length^2

  setVariable("m2",  m*m);
  setVariable("mm2", mm*mm);
  setVariable("cm2", cm*cm);
  setVariable("km2", km*km);

  const double barn = 1.e-28 * m*m; 
  setVariable("barn",      barn);
  setVariable("millibarn", milli_ * barn);
  setVariable("mbarn",     milli_ * barn);
  setVariable("microbarn", micro_ * barn);
  setVariable("nanobarn",  nano_  * barn);
  setVariable("picobarn",  pico_  * barn);

  // LengthL^3

  setVariable("m3",  m*m*m);
  setVariable("mm3", mm*mm*mm);
  setVariable("cm3", cm*cm*cm);
  setVariable("cc",  cm*cm*cm);
  setVariable("km3", km*km*km);

  const double L = 1.e-3*m*m*m;
  setVariable("liter", L);  
  setVariable("litre", L);  
  setVariable("L",     L);  
  setVariable("centiliter",  centi_ * L);
  setVariable("cL",          centi_ * L);
  setVariable("milliliter",  milli_ * L);
  setVariable("mL",          milli_ * L);

  // Length^-1

  const double dpt = 1./m;
  setVariable("diopter", dpt);
  setVariable("dioptre", dpt);
  setVariable("dpt",     dpt);

  // Mass

  const double g = 0.001*kg;
  setVariable("gram", g);
  setVariable("g",    g);
  setVariable("milligram",   milli_ * g);
  setVariable("mg",          milli_ * g);
  
  // Time

  setVariable("millisecond", milli_ * s);
  setVariable("ms",          milli_ * s);
  setVariable("microsecond", micro_ * s);
  setVariable("nanosecond",  nano_  * s);
  setVariable("ns",          nano_  * s);
  setVariable("picosecond",  pico_  * s);

  // Current

  setVariable("milliampere", milli_ * A);
  setVariable("mA",          milli_ * A);
  setVariable("microampere", micro_ * A);
  setVariable("nanoampere",  nano_  * A);

  // Frequency

  setVariable("kilohertz",   kilo_ * Hz);
  setVariable("kHz",         kilo_ * Hz);
  setVariable("megahertz",   mega_ * Hz);
  setVariable("MHz",         mega_ * Hz);

  // Force
  setVariable("kilonewton",  kilo_ * N);
  setVariable("kN",          kilo_ * N);

  // Pressure
  setVariable("kilobar",     kilo_ * bar);
  setVariable("kbar",        kilo_ * bar);
  setVariable("millibar",    milli_ * bar);
  setVariable("mbar",        milli_ * bar);

  // Energy
  setVariable("kilojoule",   kilo_ * J);
  setVariable("kJ",          kilo_ * J);
  setVariable("megajoule",   mega_ * J);
  setVariable("MJ",          mega_ * J);
  setVariable("gigajoule",   giga_ * J);
  setVariable("GJ",          giga_ * J);

  const double e_SI  = 1.60217733e-19;  // positron charge in coulomb
  const double ePlus = e_SI * C;        // positron charge
  const double eV    = ePlus * V;
  setVariable("electronvolt", eV);
  setVariable("eV",           eV);
  setVariable("kiloelectronvolt", kilo_ * eV);
  setVariable("keV",              kilo_ * eV);
  setVariable("megaelectronvolt", mega_ * eV);
  setVariable("MeV",              mega_ * eV);
  setVariable("gigaelectronvolt", giga_ * eV);
  setVariable("GeV",              giga_ * eV);
  setVariable("teraelectronvolt", tera_ * eV);
  setVariable("TeV",              tera_ * eV);
  setVariable("petaelectronvolt", peta_ * eV);
  setVariable("PeV",              peta_ * eV);

  // Power
  setVariable("kilowatt",    kilo_ * W);
  setVariable("kW",          kilo_ * W);
  setVariable("megawatt",    mega_ * W);
  setVariable("MW",          mega_ * W);
  setVariable("gigawatt",    giga_ * W);
  setVariable("GW",          giga_ * W);

  // Electric potential  
  setVariable("kilovolt",    kilo_ * V);
  setVariable("kV",          kilo_ * V);
  setVariable("megavolt",    mega_ * V);
  setVariable("MV",          mega_ * V);

  // Electric capacitance
  setVariable("millifarad",  milli_ * F);
  setVariable("mF",          milli_ * F);
  setVariable("microfarad",  micro_ * F);
  setVariable("uF",          micro_ * F);
  setVariable("nanofarad",   nano_  * F);
  setVariable("nF",          nano_  * F);
  setVariable("picofarad",   pico_  * F);
  setVariable("pF",          pico_  * F);

  // Magnetic flux density
  setVariable("kilogauss",   kilo_ * Gs);
  setVariable("kGs",         kilo_ * Gs);
}

} // namespace HepTool
