# Supplementary material for: Dome patterns in pelagic size spectra reveal strong trophic cascades
Source: Nat Commun. 2019 Sep 27;10:4396. doi: 10.1038/s41467-019-12289-0 (PMC6764997; doi:10.1038/s41467-019-12289-0)
Supplement: Supplementary file 5 — Supplementary Data 1 [file 41467_2019_12289_MOESM5_ESM.zip › MERPSpectrum/evaluate.h]

/* $Id: evaluate.h 2250 2013-01-04 20:16:04Z axel $ */

/* 

Copyright 2016-2019 Axel G. Rossberg

This file is part of MERPSpectrum.

MERPSpectrum is free software: you can redistribute it and/or modify
it under the terms of the GNU General Public License as published by
the Free Software Foundation, either version 3 of the License, or (at
your option) any later version.

MERPSpectrum is distributed in the hope that it will be useful, but
WITHOUT ANY WARRANTY; without even the implied warranty of
MERCHANTABILITY or FITNESS FOR A PARTICULAR PURPOSE.  See the GNU
General Public License for more details.

You should have received a copy of the GNU General Public License
along with MERPSpectrum.  If not, see <https://www.gnu.org/licenses/>.

*/				     

#ifndef __EVALUATE_H__
#define __EVALUATE_H__

#ifdef __cplusplus
extern "C" {
#endif

  int evaluate_expression(char ** value);
  void set_evaluator_variable(const char * name,double value);

#ifdef __cplusplus
}
#endif

#ifdef __cplusplus
/* define some origian C++ stuff, too: */
#include "CLHEP_Evaluator.h"

int CXXevaluate_expression(char ** value);

/// Encapsulates a formula evaluator.
class my_evaluator_t : private HepTool::Evaluator {
  int f;
  bool if_error_hint_at_position(const char * const & value);
 public:
  my_evaluator_t();
  double operator()(const char * const & value);
  void set_variable(const char * name, double value);

  friend bool if_error_hint_at_position(char * const &  value,my_evaluator_t & eval);
  friend int evaluate_expression(char ** value);
  friend void set_evaluator_variable(const char * name, double value);
};

extern my_evaluator_t eval;    

#endif

#endif /* __EVALUATE_H__ */
