# Supplementary material for: Dome patterns in pelagic size spectra reveal strong trophic cascades
Source: Nat Commun. 2019 Sep 27;10:4396. doi: 10.1038/s41467-019-12289-0 (PMC6764997; doi:10.1038/s41467-019-12289-0)
Supplement: Supplementary file 5 — Supplementary Data 1 [file 41467_2019_12289_MOESM5_ESM.zip › MERPSpectrum/ODE.h]

// -*- mode: c++ -*-
// $Id: ODE.h 2464 2016-05-01 13:11:20Z axel $

/* 

Copyright 2016-2019 Axel G. Rossberg

This file is part of MERPSpectrum.

MERPSpectrum is free software: you can redistribute it and/or modify
it under the terms of the GNU General Public License as published by
the Free Software Foundation, either version 3 of the License, or (at
your option) any later version.

MERPSpectrum is distributed in the hope that it will be useful, but
WITHOUT ANY WARRANTY; without even the implied warranty of
MERCHANTABILITY or FITNESS FOR A PARTICULAR PURPOSE.  See the GNU
General Public License for more details.

You should have received a copy of the GNU General Public License
along with MERPSpectrum.  If not, see <https://www.gnu.org/licenses/>.

*/				     


/// \file: Interface to a stiff ODE solver (here sundials):

#ifndef __ODE_H__
#define __ODE_H__

#include <iostream>
#include <nvector/nvector_serial.h>
#include <sundials/sundials_dense.h>
#include <utility>
#include <math.h>
#include <setjmp.h>
#include "error.h"

/* for default preconditioner: */
#include <cvodes/cvodes_band.h>

extern int newton_failure; // would ideally be local to each ODE_state

// Tests for sundials < 2.4.0
#define SUNDIALS_PRE_2_4_0 (!defined(SUNDIALS_EXPORT))
//#define SUNDIALS_VERSION_2_4

/// Encapsulates the vector type of the ODE solver
class  ODE_vector {
  int the_length;
  // this is usually double:
  realtype * the_elements;
  bool the_elements_are_mine;
 public:
  ODE_vector(int length=0);
  ODE_vector(N_Vector vec); // N_Vector is a pointer!
  ODE_vector(realtype * elements,int length); 
  ODE_vector(const ODE_vector & other);
  ~ODE_vector();
  inline double& operator[](int i){
    ASSERT(0 <= i && i < the_length);
    return the_elements[i];
  }
  inline double& operator[](int i) const{
    ASSERT(0 <= i && i < the_length);
    return the_elements[i];
  }
  int size() const{
    return the_length;
  }
  void clear();
  // this is only for exeptional use:
  const ODE_vector& operator=(ODE_vector const &other);
  ODE_vector& operator+=(ODE_vector const &other);
  ODE_vector& operator-=(ODE_vector const &other);
  ODE_vector& operator*=(double x); 
};

ODE_vector exp(ODE_vector & v);

/// Encapsulates the matrix type of the ODE solver
class  ODE_matrix {
  // this is usually double:
  realtype ** the_elements;
  bool the_elements_are_mine;
  int the_length;
 private:
  //this is only for exeptional use:
  const ODE_matrix& operator=(ODE_matrix const &other){
    FATAL_ERROR("cannot assign ODE_matrixes");
    return *this;
  }
 public:
  ODE_matrix(int length=0);
#if SUNDIALS_PRE_2_4_0
  ODE_matrix(DenseMat vec);
#else
  ODE_matrix(DlsMat vec);
#endif
  ODE_matrix(const ODE_matrix & other);
  ~ODE_matrix();
/*   double* & operator[](int i) const{ */
/*     return the_elements[i]; */
/*   } */
  double* operator[](int i) const{
    return the_elements[i];
  }
  int size(){
    return the_length;
  }
  void clear();
};

/// Abstract base class for describing the system to be simulated.
class ODE_dynamical_object 
{
 public:
  virtual int dynamics(ODE_vector const & state, 
		       ODE_vector & time_derivative)=0;
  virtual int Jacobian(ODE_vector const & state,
		       ODE_vector const & dynamics,
		       ODE_matrix & jac);
  virtual void JTimes(ODE_vector const & state,
		      ODE_vector const & in,
		      ODE_vector & out);
  virtual void precondition(ODE_vector const & state,
			    ODE_vector const & in,
			    ODE_vector & out,
			    realtype gamma,
			    bool left_rather_than_right);
  virtual bool can_calculate_Jacobian(){return false;};
  virtual bool has_preconditioner(){return false;};
  virtual bool has_inherent_rates(){return false;};
  virtual void get_inherent_rates(ODE_vector & rates){};//hook
  virtual void write_state_to(ODE_vector & state) const=0;
  virtual void read_state_from(const ODE_vector & state)=0;
  virtual int number_of_variables() const =0;
  virtual void line_print(ODE_vector const & state,std::ostream &co);
  virtual void prepare_for_integration(){};  //hook
  virtual void cleanup_after_integration(){}; //hook
  template<typename MATRIX> int  
  numerical_Jacobian(MATRIX & Jac,double dx=sqrt(DBL_EPSILON));
  void test_Jacobian();
  double current_time; //set dynamically
  double the_start_time; //set indirectly via ODE_state
  ODE_dynamical_object():current_time(0){};
  sigjmp_buf the_sigjmp_buf; // This is for "setjmp / longjump" trickery.
};

template<typename MATRIX>
int ODE_dynamical_object::
numerical_Jacobian(MATRIX & Jac,double dx){
  // use a central differences scheme
  const double norm=1/(2*dx);
  const int n=number_of_variables();
  ODE_vector state(n);
  write_state_to(state);
  
  prepare_for_integration();
  ODE_vector state1(n),time_derivative1(n);
  ODE_vector time_derivative2(n);
  state1=state;
  for(int i=n;i-->0;){
    state1[i]=state[i]+dx;
    dynamics(state1,time_derivative1);
    state1[i]=state[i]-dx;
    dynamics(state1,time_derivative2);
    state1[i]=state[i];
    for(int k=n;k-->0;){
      Jac[k][i]=(time_derivative1[k]-time_derivative2[k])*norm;
    }
  }

  cleanup_after_integration();
  return 1;
}

/// Encapsulates the ODE solver state and operations on it.
/** The constructor takes an ODE_dynamical_object as argument.  While
    the ODE_state exists, it "owns" this ODE_dynamical_object, keeping
    the values of the dependent variables in an ODE_vector.  At the
    moment where the ODE_state is destroyed, these dependent variables
    are written back to the ODE_dynamical_object, which can then be
    analyzed for the structure of the final state.*/
class ODE_state : public ODE_vector{
  static realtype dummy_real;
  realtype the_time_since_start;
  realtype & the_start_time;
  realtype reltol;
  void *cvode_mem;
  N_Vector y;
#if SUNDIALS_PRE_2_4_0
  N_Vector abstol;
#else
  realtype abstol;
#endif
  //  M_Env machEnv;
  typedef enum {DENSE,DIAG,CVSPGMR} linear_solver_t;
  linear_solver_t linear_solver;
  void * bp_data;
 public:
  ODE_matrix Jacobian_memory;
  ODE_dynamical_object * the_dynamics;
 private:
  ODE_state():the_start_time(dummy_real){FATAL_ERROR("cannot use default constructor");};
  ODE_state(const ODE_state & other):the_start_time(dummy_real){FATAL_ERROR("cannot use copy constructor");};
 public:
  ODE_state(ODE_dynamical_object * object);
  ~ODE_state();
  int integrate_until(realtype target_time);
  int integrate_one_step(realtype target_time);
  int current_time_derivative(ODE_vector & ddt);
  int Yoshida_step(double dt);
  void diagnosis(std::ostream &co=std::cout);
  void short_diagnosis(std::ostream &co=std::cout);
  realtype redo_with_shorter_step_size(); // returns t from where we restart;
  void restart(double t_start); // re-initialize integrator
  realtype time_since_start(){return the_time_since_start;}
  realtype start_time(){return the_start_time;}
private:
  void prepare_integrator();
  void release_integrator();
};

/// Encapsulates a nonlinear equation solver for finding fixed points of ODEs.
/** The constructor takes an ODE_dynamical_object as argument.  While
    the fixed_point_analyzer exists, it "owns" this
    ODE_dynamical_object, keeping the values of the dependent
    variables in an ODE_vector.  At the moment where the
    fixed_point_analyzer is destroyed, these dependent variables are
    written back to the ODE_dynamical_object, which can then be
    analyzed for the structure of the final state.  The class can be
    extended to do more analyses of the fixed point. */
class fixed_point_analyzer : public ODE_vector{
  static realtype dummy_real;
//   realtype ftol;
//   realtype steptol;
  void *kin_mem;
  N_Vector scaling_vector_D_u;
  N_Vector scaling_vector_D_F;
  N_Vector tmpl; // template vector, needed by KINMalloc
  N_Vector u; 
  N_Vector constraints;
  typedef enum {DENSE,SPGMR,SPBCG,SPTFQMR} linear_solver_t;
  linear_solver_t linear_solver;
  ODE_vector lower_bound;
  double lower_bound_shift;
public:
  ODE_matrix Jacobian_memory;
  ODE_dynamical_object * the_dynamics;
  typedef std::pair<ODE_dynamical_object *,ODE_vector *> user_data_t;
private:
  user_data_t user_data;
  fixed_point_analyzer(){FATAL_ERROR("cannot use default constructor");};
  fixed_point_analyzer(const fixed_point_analyzer & other){FATAL_ERROR("cannot use copy constructor");};
 public:
  fixed_point_analyzer(ODE_dynamical_object * object, 
		       double lower_bound_shift_request=-5.0*log(10.0));
  ~fixed_point_analyzer();
  void set_time_scale_to(double dt);
  int snap_to_fixed_point();
//   void diagnosis(std::ostream &co=std::cout);
//   void short_diagnosis(std::ostream &co=std::cout);
private:
  void prepare_solver();
  void release_solver();
public:
  class failure {};
  static const int F_IS_NAN;
};

#include <iosfwd>
std::ostream & operator<<(std::ostream &stream, const ODE_state & av);
std::ostream & operator<<(std::ostream &stream, const ODE_vector & vector);

#endif // __ODE_H__
