# Supplementary material for: Dome patterns in pelagic size spectra reveal strong trophic cascades
Source: Nat Commun. 2019 Sep 27;10:4396. doi: 10.1038/s41467-019-12289-0 (PMC6764997; doi:10.1038/s41467-019-12289-0)
Supplement: Supplementary file 5 — Supplementary Data 1 [file 41467_2019_12289_MOESM5_ESM.zip › MERPSpectrum/cfgList.h]

//$Id: cfgList.h 2502 2017-02-27 17:35:59Z axel $

/* 

Copyright 2016-2019 Axel G. Rossberg

This file is part of MERPSpectrum.

MERPSpectrum is free software: you can redistribute it and/or modify
it under the terms of the GNU General Public License as published by
the Free Software Foundation, either version 3 of the License, or (at
your option) any later version.

MERPSpectrum is distributed in the hope that it will be useful, but
WITHOUT ANY WARRANTY; without even the implied warranty of
MERCHANTABILITY or FITNESS FOR A PARTICULAR PURPOSE.  See the GNU
General Public License for more details.

You should have received a copy of the GNU General Public License
along with MERPSpectrum.  If not, see <https://www.gnu.org/licenses/>.

*/				     

#ifndef __CFGLIST_H__
#define  __CFGLIST_H__

/// \file High-level handling of configuration parameters.

#include "parsecfg.h"
#include <list>
#include <vector>
#include <string>

//using namespace std;

typedef cfgStruct *cfgStructP;

cfgStruct *full_cfg_list();

struct cfg_list_t;

struct cfg_list_t {
  cfgStructP current;
  cfg_list_t * next;
};

/// Used to map static configuration variables to a global configuration file.
/** Look for "Manage adjustable parameters:" to see how to use this. */
class cfg_add{
  //  static std::list<cfgStructP> cfg_list;
  static cfg_list_t * cfg_list;
  cfgStruct * the_s;
  friend cfgStruct *full_cfg_list();
 public:
  cfg_add(cfgStruct * s);
  ~cfg_add();
};

void read_parameters_from_file(const std::string in_file_name);
double get_cfg_parameter(const char * name);
int set_cfg_parameter(const char * name, const char * value);
void write_cfg_template(const char * filename);
void write_cfg_template(std::ostream & file);
void do_assignments(const std::vector< std::string > & assignments);

#define CFGDOUBLE(X) {#X, CFG_DOUBLE, &(X)}
#define CFGINT(X) {#X, CFG_INT, &(X)}
#define CFGBOOL(X) {#X, CFG_BOOL, &(X)}
#define CFGSTRING(X) {#X, CFG_STRING, &(X)}
#endif //  __CFGLIST_H__
