# Supplementary material for: Dome patterns in pelagic size spectra reveal strong trophic cascades
Source: Nat Commun. 2019 Sep 27;10:4396. doi: 10.1038/s41467-019-12289-0 (PMC6764997; doi:10.1038/s41467-019-12289-0)
Supplement: Supplementary file 5 — Supplementary Data 1 [file 41467_2019_12289_MOESM5_ESM.zip › MERPSpectrum/cfgList.cc]

// $Id: cfgList.cc 2502 2017-02-27 17:35:59Z axel $

/* 

Copyright 2016-2019 Axel G. Rossberg

This file is part of MERPSpectrum.

MERPSpectrum is free software: you can redistribute it and/or modify
it under the terms of the GNU General Public License as published by
the Free Software Foundation, either version 3 of the License, or (at
your option) any later version.

MERPSpectrum is distributed in the hope that it will be useful, but
WITHOUT ANY WARRANTY; without even the implied warranty of
MERCHANTABILITY or FITNESS FOR A PARTICULAR PURPOSE.  See the GNU
General Public License for more details.

You should have received a copy of the GNU General Public License
along with MERPSpectrum.  If not, see <https://www.gnu.org/licenses/>.

*/				     

#include <fstream>
#include <sstream>

#include "cfgList.h"
#include "error.h"

using namespace std;

cfg_list_t * cfg_add::cfg_list=0;

const cfgStruct cfg_final={0,CFG_END,0};

cfg_add::cfg_add(cfgStruct * s):the_s(s){
  cfg_list_t * this_node = (cfg_list_t *) malloc(sizeof(cfg_list_t));
  this_node->current=s;
  this_node->next=cfg_list;
  cfg_list=this_node;
};
cfg_add::~cfg_add(){
  //cfg_list.remove(the_s);
};

// collect the cfg_lists from all object files and join them to a
// single list so all object files can have their own cfg_list, but
// there is only one .cfg file.


cfgStruct *full_cfg_list(){

  cfg_list_t * cfg_list=cfg_add::cfg_list;
  
  int nEntries=0;
  for(cfg_list_t * i=cfg_list;
      i!=0;
      i=i->next){
    cfgStruct * p = i->current;
    while(p->type!=CFG_END){
      nEntries++;
      p++;
    }
  }
  cfgStruct * cfg= new cfgStruct[nEntries+1];

  int nEntry=0;
  for(cfg_list_t * i=cfg_list;
      i!=0;
      i=i->next){
    cfgStruct *p = i->current;
    while(p->type!=CFG_END){
      cfg[nEntry++]=*p;
      p++;
    }
  }
  if(nEntry!=nEntries) FATAL_ERROR("error counting cfgEntries");
  cfg[nEntries]=cfg_final;

  return cfg;
}

void read_parameters_from_file(const std::string in_file_name){
  std::cout << "reading parameter file " << in_file_name << std::endl;
  cfgStruct * cfg_list=full_cfg_list();
  if (cfgParse(in_file_name.c_str(), cfg_list, CFG_SIMPLE) == -1)
    FATAL_ERROR("error reading parameter file");
  delete [] cfg_list; //this is a raw array, we need to deallocate by hand
}

double get_cfg_parameter(const char * name){
  cfgStruct * cfg=full_cfg_list();
  double result;
  for(cfgStruct* i=cfg; i->type!=CFG_END; i++){
    if(strcmp(i->parameterName,name)==0){
      switch(i->type){
      case CFG_BOOL:
	result=double(*(bool *)(i->value));
	break;
      case CFG_STRING:
	FATAL_ERROR("string parameters won't work yet");
	break;
      case CFG_INT:
	result=double(*(int *)(i->value));
	break;
      case CFG_UINT:
	result=double(*(unsigned int *)(i->value));
	break;
      case CFG_LONG:
	result=double(*(long *)(i->value));
	break;
      case CFG_ULONG:
	result=double(*(unsigned long *)(i->value));
	break;
      case CFG_STRING_LIST:
	FATAL_ERROR("string_list parameters won't work yet");
	break;
      case CFG_FLOAT:
	result=double(*(float *)(i->value));
	break;
      case CFG_DOUBLE:
	result=double(*(double *)(i->value));
	break;
      }
      break;
    }
  }
  delete[] cfg;
  return result;
}

int set_cfg_parameter(const char * name, const char * value){
  cfgStruct * cfg=full_cfg_list();
  int result = cfgStoreValue(cfg,name,value,CFG_SIMPLE,0);
  delete[] cfg;
  return result;
}

void write_cfg_template(const char * filename){
  ofstream file(filename);
  write_cfg_template(file);
}

void write_cfg_template(ostream & file){
  cfgStruct * cfg=full_cfg_list();
  for(cfgStruct* i=cfg; i->type!=CFG_END; i++){
    if(i->type != CFG_STRING and i->type != CFG_STRING_LIST){
      file << i->parameterName << " = " 
	   << get_cfg_parameter(i->parameterName) << endl;
    }
  }
}

void do_assignments(const vector< string > & assignments){
  for(int i=0;i<assignments.size();i++){
    string assignment = assignments[i];
    int equal_sign = assignment.find('=');
    int name_end = assignment.find_first_of("= ");
    if(equal_sign == string::npos){
      FATAL_ERROR("No equal sign in assigment '" << assignment << "'");
    }
    string var=assignment.substr(0,name_end);
    double val = eval(assignment.substr(equal_sign+1,string::npos).c_str());
    string val_str=static_cast<ostringstream*>( &(ostringstream() << val) )->str();
    if( set_cfg_parameter(var.c_str(),val_str.c_str()) ){
      FATAL_ERROR("error in inline assignment");
    }
  }
}

  
