# Supplementary material for: Dome patterns in pelagic size spectra reveal strong trophic cascades
Source: Nat Commun. 2019 Sep 27;10:4396. doi: 10.1038/s41467-019-12289-0 (PMC6764997; doi:10.1038/s41467-019-12289-0)
Supplement: Supplementary file 5 — Supplementary Data 1 [file 41467_2019_12289_MOESM5_ESM.zip › MERPSpectrum/TAGS]

cfgList.cc,384
cfg_list_t * cfg_add::cfg_list=11,155
const cfgStruct cfg_final=13,190
cfg_add::cfg_add(15,232
cfg_add::~cfg_add(~cfg_add21,421
cfgStruct *full_cfg_list(full_cfg_list30,642
void read_parameters_from_file(62,1235
double get_cfg_parameter(70,1603
int set_cfg_parameter(111,2536
void write_cfg_template(118,2728
void write_cfg_template(123,2834
void do_assignments(133,3126

CLHEP_Evaluator.cc,3696
typedef void (*voidfuncptr)voidfuncptr25,702
struct Item 26,733
  enum { UNKNOWN,27,747
  enum { UNKNOWN, VARIABLE,27,747
  enum { UNKNOWN, VARIABLE, EXPRESSION,27,747
  enum { UNKNOWN, VARIABLE, EXPRESSION, FUNCTION 27,747
  enum { UNKNOWN, VARIABLE, EXPRESSION, FUNCTION } what;27,747
  double variable;28,804
  string expression;29,823
  voidfuncptr function;33,974
  Item(35,999
  Item(36,1076
  Item(37,1153
  Item(38,1230
class string_hash 41,1316
  size_t operator()(operator()43,1344
typedef char * pchar;51,1517
typedef __gnu_cxx::hash_map<string,string52,1539
typedef __gnu_cxx::hash_map<string,Item,52,1539
typedef __gnu_cxx::hash_map<string,Item,string_hash> dic_type;52,1539
struct Struct 54,1603
  dic_type theDictionary;55,1619
  pchar    theExpression;56,1645
  pchar    thePosition;57,1671
  int      theStatus;58,1695
  double   theResult;59,1717
#define EVAL 63,1821
#define REMOVE_BLANKS 65,1854
#define SKIP_BLANKS 69,2008
#define EVAL_EXIT(75,2183
#define MAX_N_PAR 76,2249
static const char sss[sss78,2270
enum { ENDL,80,2318
enum { ENDL, LBRA,80,2318
enum { ENDL, LBRA, OR,80,2318
enum { ENDL, LBRA, OR, AND,80,2318
enum { ENDL, LBRA, OR, AND, EQ,80,2318
enum { ENDL, LBRA, OR, AND, EQ, NE,80,2318
enum { ENDL, LBRA, OR, AND, EQ, NE, GE,80,2318
enum { ENDL, LBRA, OR, AND, EQ, NE, GE, GT,80,2318
enum { ENDL, LBRA, OR, AND, EQ, NE, GE, GT, LE,80,2318
enum { ENDL, LBRA, OR, AND, EQ, NE, GE, GT, LE, LT,80,2318
       PLUS,81,2370
       PLUS, MINUS,81,2370
       PLUS, MINUS, MULT,81,2370
       PLUS, MINUS, MULT, DIV,81,2370
       PLUS, MINUS, MULT, DIV, POW,81,2370
       PLUS, MINUS, MULT, DIV, POW, RBRA,81,2370
       PLUS, MINUS, MULT, DIV, POW, RBRA, VALUE 81,2370
static int variable(85,2493
static int function(121,4170
static int operand(176,6517
static int maker(298,11007
static int engine(366,14021
static void setItem(535,20578
namespace HepTool 579,21727
Evaluator::Evaluator(Evaluator582,21826
Evaluator::~Evaluator(~Evaluator592,22078
double Evaluator::evaluate(evaluate601,22303
int Evaluator::status(status621,22946
int Evaluator::error_position(error_position626,23096
void Evaluator::print_error(print_error631,23289
void Evaluator::setVariable(setVariable666,24391
void Evaluator::setVariable(setVariable669,24502
void Evaluator::setFunction(setFunction675,24811
void Evaluator::setFunction(setFunction679,24962
void Evaluator::setFunction(setFunction683,25119
void Evaluator::setFunction(setFunction687,25283
void Evaluator::setFunction(setFunction691,25454
void Evaluator::setFunction(setFunction695,25632
bool Evaluator::findVariable(findVariable700,25895
bool Evaluator::findFunction(findFunction711,26290
void Evaluator::removeVariable(removeVariable722,26754
void Evaluator::removeFunction(removeFunction731,27074
void Evaluator::clear(clear741,27462
static double eval_abs 763,27992
static double eval_min 764,28067
static double eval_max 765,28142
static double eval_sqrt 766,28217
static double eval_pow 767,28283
static double eval_sin 768,28350
static double eval_cos 769,28415
static double eval_tan 770,28480
static double eval_asin 771,28545
static double eval_acos 772,28611
static double eval_atan 773,28677
static double eval_atan2(774,28743
static double eval_sinh 775,28812
static double eval_cosh 776,28878
static double eval_tanh 777,28944
static double eval_exp 778,29010
static double eval_log 779,29075
static double eval_log10(780,29140
namespace HepTool 782,29208
void Evaluator::setStdMath(setStdMath784,29229
namespace HepTool 822,30367
void Evaluator::setSystemOfUnits(setSystemOfUnits824,30388

error.cc,252
int TRACEFLAG=10,207
static cfgStruct cfg[cfg14,296
void outOfMemory(21,394
int exit_now=26,459
int save_now=27,475
void exiter(29,492
void signal_handling(62,1502
bool test_my_isnan(75,1745
bool test_my_isinf(78,1799
int cache_mark(82,1854

evaluate.cc,559
static double eval_gamma(13,274
static double eval_floor(16,336
my_evaluator_t::my_evaluator_t(21,399
if_error_hint_at_position(81,2920
double my_evaluator_t::operator()(operator()96,3350
my_evaluator_t eval;106,3616
const char * format_string1 108,3642
#define FORMAT_STRING2a(114,3832
#define FORMAT_STRING2(115,3878
const char * format_string2 116,3927
#undef FORMAT_STRING2117,3987
#undef FORMAT_STRING2a118,4009
int evaluate_expression(121,4075
void my_evaluator_t::set_variable(set_variable161,5275
void set_evaluator_variable(165,5372

MERPSpectrum.cc,9882
typedef std::complex<double> cmplx;9,146
int max_num_threads=19,406
inline cmplx operator*(25,495
inline cmplx operator*(28,559
inline cmplx operator+(31,622
inline cmplx operator+(34,686
inline cmplx operator/(37,749
inline cmplx operator/(40,813
inline cmplx operator-(43,876
inline cmplx operator-(46,940
class cef_implementation_hui_et_al_1978 59,1366
  cef_implementation_hui_et_al_1978(61,1416
  cmplx operator()(operator()62,1466
typedef cef_implementation_hui_et_al_1978 cef_implementation;113,2929
class erf_implementation 116,3059
  cmplx cef(117,3114
  erf_implementation(123,3325
cmplx erf_implementation::operator()(operator()127,3417
class erfc_implementation 131,3522
  cmplx cef(132,3578
  erfc_implementation(136,3665
cmplx erfc_implementation::operator()(operator()140,3758
const int BITMAPWIDTH=147,4006
int balance_case=150,4078
double alpha=151,4098
double h=152,4116
const double n=153,4129
double k=154,4166
double beta=155,4179
double w=156,4196
double search_gamma=157,4208
double gamma_boost=158,4231
int gamma_as_pp_boost=159,4253
double pp_boost=160,4282
double q=161,4301
double eta=162,4315
double sigma=163,4332
double mesh_size=164,4356
double mesh_size_upper=165,4376
double absoluteF=166,4409
double lambda=167,4429
double relativeF=168,4450
double invasion_pressure=169,4470
double rho=170,4498
double wD=171,4512
double bRange=172,4525
double x=173,4544
int max_zeros=174,4602
int doSimulate=175,4619
double pulse_perturbation=176,4640
int compute_linear_mode=177,4669
int noSpecies=178,4696
int communitySpectrum=179,4713
int maturation_schedule=180,4738
double x0=181,4765
double stoppingTime=182,4818
char * show_zero_movie=183,4843
char * fancy_zero_pnm=184,4869
int verbose=185,4894
double upper_cutoff=186,4912
int nonlinear_version=187,4936
static cfgStruct cfg[cfg190,5068
double I10,233,6106
double I10,I20,233,6106
double I10,I20,phiTilde,233,6106
double I10,I20,phiTilde,NTilde,233,6106
double I10,I20,phiTilde,NTilde,NTilde_crit,233,6106
double I10,I20,phiTilde,NTilde,NTilde_crit,muTilde,233,6106
double I10,I20,phiTilde,NTilde,NTilde_crit,muTilde,f0,233,6106
double I10,I20,phiTilde,NTilde,NTilde_crit,muTilde,f0,eta4;233,6106
double maturation_time,234,6166
double maturation_time,tildeBtot,234,6166
double maturation_time,tildeBtot,time_unit;234,6166
double lower_tail_exponent,235,6210
double lower_tail_exponent,upper_tail_exponent;235,6210
double F;236,6258
char * gif_image_file=238,6269
char * output_file=239,6294
char * MERP_output_file=240,6316
char * initial_state_file=241,6343
double nutrient_ramp_rate=242,6372
double frame_rate=243,6401
double gif_rate=244,6423
double averaging_time=245,6444
bool sample_steady_state=246,6469
static vector< string > assignments;247,6501
class somePlotter{somePlotter253,6639
  somePlotter(255,6666
 myPlotter< PLOTTER >::myPlotter(myPlotter282,7375
struct STDIOAdapter294,7789
  static FILE* yield(296,7811
  ssize_t static cookieWrite(309,8068
  int static cookieClose(319,8304
template<class Stream> FILE* cfile(325,8387
myPlotter< PLOTTER >::myPlotter(myPlotter330,8505
myPlotter< PLOTTER >::myPlotter(myPlotter342,8782
myPlotter< PLOTTER >::myPlotter(myPlotter358,9187
myPlotter< PLOTTER >::~myPlotter(~myPlotter370,9469
void myPlotter< PLOTTER >::prepare(prepare382,9708
void myPlotter< PLOTTER >::point(point450,11933
class fft_field 456,12085
  int _N;457,12103
  cmplx * _work;458,12113
  fftw_plan _fftw_forward_plan;459,12130
  fftw_plan _fftw_backward_plan;460,12162
  void fft_forward(464,12248
  void fft_backward(465,12305
  operator double operator double472,12503
  double & re(475,12565
fft_field::fft_field(480,12643
fft_field::~fft_field(~fft_field490,12982
class SizeSpectrum 497,13161
  int _N;499,13212
  double _delta_u;500,13222
  double _delta_xi;501,13241
  double _min_u;502,13261
  bool _averaging;503,13278
  vector<double> _integral;504,13329
  double _averaging_start_time;505,13374
  vector<double> exp_minus_u_over_4,506,13406
  vector<double> exp_minus_u_over_4,fishing,506,13406
  vector<double> exp_minus_u_over_4,fishing,damper,506,13406
  vector<double> exp_minus_u_over_4,fishing,damper,equilibriumB;506,13406
  vector<double> phyto_zoo_mixer;507,13471
  vector<double> equilibrium_food_availability,508,13505
  vector<double> equilibrium_food_availability,h_mn,508,13505
  vector<double> equilibrium_food_availability,h_mn,mn1;508,13505
  vector<double> search_gamma_mq,509,13562
  vector<double> search_gamma_mq,search_gamma_mq1;509,13562
  vector<cmplx> normalizing_kernel;510,13613
  vector<cmplx> normalizing_beta_hat;511,13649
  vector<cmplx> normalizing_exclusionHat,512,13687
  vector<cmplx> normalizing_exclusionHat,precomputed_sHat;512,13687
  vector<cmplx> normalizing_predation_window;513,13746
  vector<double> _b;514,13792
  fft_field _work,515,13813
  fft_field _work,_work_mu,515,13813
  fft_field _work,_work_mu,_work_cc,515,13813
  fft_field _work,_work_mu,_work_cc,_work_f,515,13813
  fft_field _work,_work_mu,_work_cc,_work_f,_work_X;515,13813
  double u(517,13874
  int N(518,13926
  int index_of(519,13955
  double centered_u(520,14027
  double xi(523,14109
  double min_u(526,14164
  double max_u(527,14202
  const vector <double> get_fishing(528,14243
  void set_fishing(529,14305
  virtual bool has_preconditioner(548,14946
vector<double> SizeSpectrum::l2_normalize(l2_normalize575,16072
void SizeSpectrum::precondition(precondition592,16431
void SizeSpectrum::initialize(initialize613,16859
SizeSpectrum::SizeSpectrum(617,16920
SizeSpectrum::SizeSpectrum(637,17407
SizeSpectrum::~SizeSpectrum(~SizeSpectrum656,17880
int SizeSpectrum::number_of_variables(number_of_variables659,17914
void SizeSpectrum::write_state_to(write_state_to667,18028
void SizeSpectrum::read_state_from(read_state_from678,18228
void SizeSpectrum::start_averaging(start_averaging689,18431
void SizeSpectrum::save_average(save_average702,18652
cmplx sHat(721,19234
inline cmplx kappa0Hat_being_eaten_direct(726,19352
inline cmplx kappa0Hat_being_eaten_release(733,19492
cmplx kappa0Hat_being_eaten(742,19724
cmplx kappa0Hat_eating(761,20045
cmplx kappa0Hat(775,20298
cmplx betaHat(779,20391
#define SQUARE(803,21059
#define CUBE(804,21085
#define FOURTH(805,21116
#define Power(806,21154
#undef SQUARE837,22596
#undef CUBE838,22610
#undef FOURTH839,22622
#undef Power840,22636
cmplx PhiHat(843,22652
cmplx exclusionHat(849,22779
cmplx kernel_function(861,23056
vector<double> poles(876,23521
void write_poles(898,23979
double eutro_lambda(906,24169
void set_dependent_constants(913,24338
void SizeSpectrum::initialize_dynamics(initialize_dynamics993,26555
void SizeSpectrum::mirror_the_kernel(mirror_the_kernel1097,29481
int SizeSpectrum::dynamics(dynamics1104,29666
double SizeSpectrum::individual_trophic_levels(individual_trophic_levels1242,33786
void SizeSpectrum::no_more_fishing(no_more_fishing1312,35613
void SizeSpectrum::no_more_damping(no_more_damping1318,35702
void SizeSpectrum::save_PPMR_window(save_PPMR_window1325,35844
void SizeSpectrum::save_beta_tilde(save_beta_tilde1395,37754
void SizeSpectrum::line_print(line_print1416,38205
void SizeSpectrum::save_state(save_state1424,38382
void SizeSpectrum::load_state(load_state1438,38715
void SizeSpectrum::to_xmgr(to_xmgr1451,38996
void SizeSpectrum::to_xmgr(to_xmgr1456,39096
void SizeSpectrum::to_xmgr(to_xmgr1465,39339
void SizeSpectrum::plot(plot1470,39447
void SizeSpectrum::plot(plot1482,39756
void SizeSpectrum::MERP_write_state(MERP_write_state1489,39987
void SizeSpectrum::MERP_report_size_classes(MERP_report_size_classes1550,41237
void SizeSpectrum::plot_individuals(plot_individuals1558,41491
vector<double> SizeSpectrum::individual_spectrum(individual_spectrum1567,41643
vector<double> SizeSpectrum::species_spectrum(species_spectrum1620,42766
typedef cmplx analytic(1662,43574
class analytic_root_finder_failed 1664,43631
cmplx analytic_root(1667,43707
cmplx analytic_derivative(1690,44333
cmplx analytic_second_derivative(1695,44490
class TheoreticalSizeSpectrum 1702,44779
  static const int n_zeros;1703,44811
  vector<cmplx> zero;1704,44839
  vector<cmplx> v;1705,44861
  vector<cmplx> D;1706,44880
  double umin,1707,44899
  double umin,umax;1707,44899
  erf_implementation cerf;1708,44919
  erfc_implementation cerfc;1709,44946
  int zeros_found;1711,45011
  cmplx get_zero(1720,45353
const int TheoreticalSizeSpectrum::n_zeros=1727,45498
class continue_root_search{continue_root_search1729,45545
class real_smaller_in 1731,45576
  const vector<cmplx> & z;1732,45600
  real_smaller_in(1734,45635
  bool operator()(operator()1735,45686
class abs_smaller_in 1740,45769
  const vector<cmplx> & z;1741,45792
  abs_smaller_in(1743,45827
  bool operator()(operator()1744,45877
    double r;1755,46206
    double g;1756,46240
    double b;1757,46274
} rgb;1758,46308
    double h;1761,46333
    double s;1762,46369
    double v;1763,46403
} hsv;1764,46437
rgb hsv2rgb(1766,46445
void TheoreticalSizeSpectrum::save_fancy_zero_pnm(save_fancy_zero_pnm1798,47249
void TheoreticalSizeSpectrum::comprehensive_zero_search(comprehensive_zero_search1860,49429
void TheoreticalSizeSpectrum::plot_zeros(plot_zeros1996,53527
void TheoreticalSizeSpectrum::save_zeros(save_zeros2041,54782
TheoreticalSizeSpectrum::TheoreticalSizeSpectrum(2055,55110
double TheoreticalSizeSpectrum::operator()(operator()2076,55644
void TheoreticalSizeSpectrum::to_xmgr(to_xmgr2149,57501
void TheoreticalSizeSpectrum::to_xmgr(to_xmgr2154,57624
plot(2164,57894
bool has_suffix(2176,58130
void print_usage(2180,58256
void read_configuration(2203,59478
void zero_movie(2283,61014
int main(2308,61824

ODE.cc,2983
int newton_failure=36,1265
ODE_vector::ODE_vector(38,1288
ODE_vector::ODE_vector(46,1531
ODE_vector::ODE_vector(52,1668
ODE_vector::ODE_vector(58,1807
ODE_vector::~ODE_vector(~ODE_vector65,2064
ODE_vector exp(70,2153
ODE_matrix::ODE_matrix(77,2275
  typedef realtype * pointer_to_realtype;78,2330
    typedef realtype tt;82,2515
ODE_matrix::ODE_matrix(ODE_matrix89,2702
ODE_matrix::ODE_matrix(ODE_matrix96,2889
ODE_matrix::ODE_matrix(103,3075
  typedef realtype * pointer_to_realtype;108,3214
    typedef realtype tt;112,3399
ODE_matrix::~ODE_matrix(~ODE_matrix120,3620
const  ODE_vector & ODE_vector::operator=(operator=129,3777
ODE_vector& ODE_vector::operator+=(operator+=140,4123
ODE_vector& ODE_vector::operator-=(operator-=148,4370
ODE_vector&  ODE_vector::operator*=(operator*=156,4617
void ODE_vector::clear(clear165,4760
void ODE_matrix::clear(clear169,4846
static int precision_of_vector_print=176,4989
static int precision_of_vector_print=178,5036
static double default_relative_tolerance=180,5083
static double default_absolute_tolerance=181,5132
static int max_integrator_steps 182,5181
static double max_step_size 183,5222
static double min_step_size 184,5258
static int precondition 185,5291
static int use_default_preconditioner 186,5320
static double ode_initial_step_size 187,5363
int ODE_dynamical_object::Jacobian(Jacobian192,5432
void ODE_dynamical_object::JTimes(JTimes198,5630
void ODE_dynamical_object::precondition(precondition206,5832
realtype ODE_state::dummy_real=219,6339
void ODE_dynamical_object::test_Jacobian(test_Jacobian221,6374
static int PrecondSetupFn(260,7570
void ODE_state::prepare_integrator(prepare_integrator274,8097
void ODE_state::release_integrator(release_integrator398,12046
ODE_state::ODE_state(408,12282
ODE_state::~ODE_state(~ODE_state432,12976
realtype ODE_state::redo_with_shorter_step_size(redo_with_shorter_step_size441,13257
void ODE_state::restart(restart457,13765
integrate_until(468,14063
integrate_one_step(483,14481
current_time_derivative(498,14904
int ODE_state::Yoshida_step(Yoshida_step518,15367
void ODE_state::short_diagnosis(short_diagnosis530,15650
void ODE_state::diagnosis(diagnosis538,15801
#undef USE_HOMPACK90585,17564
static ODE_dynamical_object * HOMPACK90_object;586,17585
const int fixed_point_analyzer::F_IS_NAN=597,17894
fixed_point_analyzer::fixed_point_analyzer(599,17942
set_time_scale_to(628,18847
fixed_point_analyzer::~fixed_point_analyzer(~fixed_point_analyzer635,18989
prepare_solver(646,19259
release_solver(690,20469
snap_to_fixed_point(696,20539
static int f(804,23536
static int fixed_point_analyzer_f(816,23836
static int Jac(857,24810
static int PrecondSolveFn(878,25493
void hompack90_f_(900,26235
void hompack90_fjac_(926,26942
std::ostream & operator<<(951,27545
std::ostream & operator<<(966,27999
void ODE_dynamical_object::line_print(line_print974,28241
static cfgStruct cfg[cfg986,28659

cfgList.h,360
#define  __CFGLIST_H__4,73
typedef cfgStruct *cfgStructP;cfgStructP15,256
struct cfg_list_t 21,337
  cfgStructP current;22,357
  cfg_list_t * next;23,379
class cfg_add{cfg_add28,555
  static cfg_list_t * cfg_list;30,615
  cfgStruct * the_s;31,647
#define CFGDOUBLE(45,1093
#define CFGINT(46,1137
#define CFGBOOL(47,1175
#define CFGSTRING(48,1215

CLHEP_Evaluator.h,557
#define HEP_EVALUATOR_H9,291
class Evaluator 27,749
    OK,41,1075
    WARNING_EXISTING_VARIABLE,42,1129
    WARNING_EXISTING_FUNCTION,43,1203
    WARNING_BLANK_STRING,44,1277
    ERROR_NOT_A_NAME,45,1336
    ERROR_SYNTAX_ERROR,46,1432
    ERROR_UNPAIRED_PARENTHESIS,47,1485
    ERROR_UNEXPECTED_SYMBOL,48,1546
    ERROR_UNKNOWN_VARIABLE,49,1604
    ERROR_UNKNOWN_FUNCTION,50,1666
    ERROR_EMPTY_PARAMETER,51,1728
    ERROR_CALCULATION_ERROR 52,1802
  Evaluator(58,1903
  ~Evaluator(63,1948
  double evaluate(77,2374
  int status(82,2493

error.h,1087
#define __ERROR_H__13,281
#define FATAL_ERROR(17,343
#define FATAL_ERROR(23,536
#define FATAL_ERROR(29,715
#define FATAL_ERROR(37,944
#define FATAL_ERROR(43,1145
#define SYS_ERROR(50,1344
#define WARNING(53,1418
#define DEBUG(61,1610
#define DEBUG(65,1728
#define ASSERT(69,1819
#define ASSERT(71,1906
#define WARN_IF(74,1932
#define ALWAYS_ASSERT(80,2124
#define SYSCALL(82,2213
#define REPORT(84,2388
#define REPORT_ONCE(86,2452
#define ERROR_TEST(88,2593
#define TRACE_RANDOM 92,2692
#define TRACE_ODE 93,2720
#define TRACE_FLOWS 94,2748
#define TRACE_DYNAMICS 95,2776
#define TRACE_LOOPS 96,2804
#define TRACE_MAIN 97,2832
#define TRACE_SPECIES 98,2860
#define TRACE_LINKS 99,2888
#define TRACE(102,2932
#define TRACE(104,3096
class terminal_condition 113,3213
  const char * message;114,3240
  terminal_condition(116,3272
  terminal_condition(117,3323
  operator const operator const118,3371
class AnalysisBug{AnalysisBug121,3419
inline bool my_isnan(125,3474
inline bool my_isinf(134,3711
#define my_isnan(145,3980
#define my_isinf(146,4014

evaluate.h,73
#define __EVALUATE_H__4,79
class my_evaluator_t 24,451
  int f;25,503

ODE.h,2666
#define __ODE_H__7,148
#define SUNDIALS_PRE_2_4_0 23,506
class  ODE_vector 27,644
  int the_length;28,664
  realtype * the_elements;30,711
  bool the_elements_are_mine;31,738
  int size(46,1181
class  ODE_matrix 60,1565
  realtype ** the_elements;62,1614
  bool the_elements_are_mine;63,1642
  int the_length;64,1672
  const ODE_matrix& operator=(operator=67,1737
  int size(86,2200
class ODE_dynamical_object 93,2328
  virtual bool can_calculate_Jacobian(109,2849
  virtual bool has_preconditioner(110,2905
  virtual bool has_inherent_rates(111,2957
  virtual void get_inherent_rates(112,3009
  virtual void prepare_for_integration(117,3307
  virtual void cleanup_after_integration(118,3359
  double current_time;122,3534
  double the_start_time;123,3575
  ODE_dynamical_object(124,3631
  sigjmp_buf the_sigjmp_buf;125,3675
numerical_Jacobian(130,3806
class ODE_state 163,4915
  static realtype dummy_real;164,4952
  realtype the_time_since_start;165,4982
  realtype & the_start_time;166,5015
  realtype reltol;167,5044
  void *cvode_mem;cvode_mem168,5063
  N_Vector y;169,5082
  N_Vector abstol;171,5119
  realtype abstol;173,5144
  typedef enum {DENSE,DENSE176,5191
  typedef enum {DENSE,DIAG,176,5191
  typedef enum {DENSE,DIAG,CVSPGMR}CVSPGMR176,5191
  typedef enum {DENSE,DIAG,CVSPGMR} linear_solver_t;176,5191
  linear_solver_t linear_solver;177,5244
  void * bp_data;178,5277
  ODE_matrix Jacobian_memory;180,5304
  ODE_dynamical_object * the_dynamics;181,5334
  ODE_state(183,5383
  ODE_state(184,5473
  realtype time_since_start(196,6061
  realtype start_time(197,6121
class fixed_point_analyzer 212,6818
  static realtype dummy_real;213,6866
  void *kin_mem;kin_mem216,6939
  N_Vector scaling_vector_D_u;217,6956
  N_Vector scaling_vector_D_F;218,6987
  N_Vector tmpl;219,7018
  N_Vector u;220,7075
  N_Vector constraints;221,7090
  typedef enum {DENSE,DENSE222,7114
  typedef enum {DENSE,SPGMR,222,7114
  typedef enum {DENSE,SPGMR,SPBCG,222,7114
  typedef enum {DENSE,SPGMR,SPBCG,SPTFQMR}SPTFQMR222,7114
  typedef enum {DENSE,SPGMR,SPBCG,SPTFQMR} linear_solver_t;222,7114
  linear_solver_t linear_solver;223,7174
  ODE_vector lower_bound;224,7207
  double lower_bound_shift;225,7233
  ODE_matrix Jacobian_memory;227,7269
  ODE_dynamical_object * the_dynamics;228,7299
  typedef std::pair<ODE_dynamical_object ODE_dynamical_object229,7338
  typedef std::pair<ODE_dynamical_object *,ODE_vector *> user_data_t;229,7338
  user_data_t user_data;231,7417
  fixed_point_analyzer(232,7442
  fixed_point_analyzer(233,7516
  class failure 246,8008
  static const int F_IS_NAN;247,8028

parsecfg.h,1212
#define PARSECFG_H_INCLUDED34,2104
#undef PARSECFG_VERSION37,2134
#define PARSECFG_VERSION 38,2158
	CFG_NO_ERROR,42,2224
	CFG_OPEN_FAIL,43,2239
	CFG_CREATE_FAIL,44,2255
	CFG_SYNTAX_ERROR,45,2273
	CFG_WRONG_PARAMETER,46,2292
	CFG_INTERNAL_ERROR,47,2314
	CFG_INVALID_NUMBER,48,2335
	CFG_OUT_OF_RANGE,49,2356
	CFG_MEM_ALLOC_FAIL,50,2375
	CFG_BOOL_ERROR,51,2396
	CFG_USED_SECTION,52,2413
	CFG_NO_CLOSING_BRACE,53,2432
	CFG_JUST_RETURN_WITHOUT_MSG54,2455
} cfgErrorCode;55,2484
	CFG_SIMPLE,59,2553
	CFG_INI60,2566
} cfgFileType;61,2575
	CFG_END,65,2649
	CFG_BOOL,66,2659
	CFG_STRING,67,2670
	CFG_INT,68,2683
	CFG_UINT,69,2693
	CFG_LONG,70,2704
	CFG_ULONG,71,2715
	CFG_STRING_LIST,72,2727
	CFG_FLOAT,73,2745
	CFG_DOUBLE74,2757
} cfgValueType;75,2769
	CFG_PARAMETER,78,2801
	CFG_VALUE,79,2817
	CFG_SECTION80,2829
} cfgKeywordValue;81,2842
	CFG_NO_QUOTE,84,2877
	CFG_SINGLE_QUOTE,85,2892
	CFG_DOUBLE_QUOTE86,2911
} cfgQuote;87,2929
  const char *parameterName;parameterName91,2960
  cfgValueType type;92,2989
  void *value;value93,3010
} cfgStruct;94,3025
typedef struct cfgList_tag 96,3039
	char *str;str97,3068
	struct cfgList_tag *next;next98,3080
} cfgList;99,3107
