# Supplementary material for: Dome patterns in pelagic size spectra reveal strong trophic cascades
Source: Nat Commun. 2019 Sep 27;10:4396. doi: 10.1038/s41467-019-12289-0 (PMC6764997; doi:10.1038/s41467-019-12289-0)
Supplement: Supplementary file 5 — Supplementary Data 1 [file 41467_2019_12289_MOESM5_ESM.zip › MERPSpectrum/Fig2a.cfg]

alpha=0.3
beta=500
w=1.5 # called sigma_s in paper
wD=0.5 # called sigma_r in paper
eta=0.25
h=85
k=2.5
upper_cutoff=log(1e4) # called m_*max in paper
q=0.9
rho=10
x0=0.02
x=1 # called y in paper
mesh_size=10^(1.90)
mesh_size_upper=100000 * mesh_size
relativeF=12.20 # called H in paper
bRange=100
doSimulate=1
stoppingTime=50
nonlinear_version=3
gamma_as_pp_boost=true
gamma_boost=1.58#200#2.5# called x in paper
pp_boost=1
maturation_schedule=3
