# Supplementary material for: Dome patterns in pelagic size spectra reveal strong trophic cascades
Source: Nat Commun. 2019 Sep 27;10:4396. doi: 10.1038/s41467-019-12289-0 (PMC6764997; doi:10.1038/s41467-019-12289-0)
Supplement: Supplementary file 6 — Supplementary Software 1 [file 41467_2019_12289_MOESM6_ESM.zip]

Archive with 28 entries (27 files):
- SizeSpectrumData/
- SizeSpectrumData/Lake Michigan.csv
- SizeSpectrumData/Lough Gara.csv
- SizeSpectrumData/sizeSpectrumData.RData
- SizeSpectrumData/Lake Ontario.csv
- SizeSpectrumData/North Pacific Central Gyre.csv
- SizeSpectrumData/Station Purple 10.csv
- SizeSpectrumData/Station Indigo (NW Atlantic).csv
- SizeSpectrumData/Station Sargasso 13 (NW Atlantic).csv
- SizeSpectrumData/Nashville Seamound.csv
- SizeSpectrumData/Ontario inland lakes.csv
- SizeSpectrumData/Arendsee.csv
- SizeSpectrumData/README.txt
- SizeSpectrumData/Station Sargasso 14 (NW Atlantic).csv
- SizeSpectrumData/Lough Gur.csv
- SizeSpectrumData/Lake St Clair.csv
- SizeSpectrumData/Fuente de Piedra.csv
- SizeSpectrumData/Yakutat Seamound.csv
- SizeSpectrumData/Lake Superior.csv
- SizeSpectrumData/Lough Ramor.csv
- SizeSpectrumData/Station Sargasso 12 (NW Atlantic).csv
- SizeSpectrumData/Müggelsee.csv
- SizeSpectrumData/Lough Mullagh.csv
- SizeSpectrumData/Lough Maumwee.csv
- SizeSpectrumData/Lough Carra.csv
- SizeSpectrumData/Station Purple 11.csv
- SizeSpectrumData/Lake Constance.csv
- SizeSpectrumData/Lake Malawi.csv
