# Supplementary material for: Dome patterns in pelagic size spectra reveal strong trophic cascades
Source: Nat Commun. 2019 Sep 27;10:4396. doi: 10.1038/s41467-019-12289-0 (PMC6764997; doi:10.1038/s41467-019-12289-0)
Supplement: Supplementary file 6 — Supplementary Software 1 [file 41467_2019_12289_MOESM6_ESM.zip › SizeSpectrumData/Lake Michigan.csv]

log10M	log10B
-12.9897942760943	-2.23111490204681
-12.6887000127057	-1.60043197420137
-12.3876057493171	-5.03897256114732
-12.0865114859285	-2.14303429160553
-11.7854172225399	-1.35942619165638
-11.4843229591513	-1.0455646998284
-11.1832286957627	-1.21603214720818
-10.8821344323741	-1.19972102620343
-10.5810401689855	-1.22697367888611
-10.2799459055968	-0.805473006799771
-9.97885164220824	-1.09563083418284
-9.67775737881964	-1.3483851522188
-9.37666311543104	-1.23365237430851
-9.07556885204244	-0.844177783787478
-8.77447458865383	-1.25206171629686
-8.47338032526523	-1.15284068954677
-8.17228606187663	-1.95626358262978
-7.87119179848802	-45.0389725611473
-7.57009753509942	-3.62254354931566
-7.26900327171082	-2.7078181639701
-6.96790900832221	-2.43394041434974
-6.66681474493361	-2.39933228592653
-6.36572048154501	-2.01085820421452
-6.06462621815641	-1.49747609090616
-5.7635319547678	-1.07465587300094
-5.4624376913792	-0.724927213725533
-5.1613434279906	-0.857823854711543
-4.86024916460199	-1.1496049936806
-4.55915490121339	-1.58255054095313
-4.25806063782479	-1.43567839674145
-3.95696637443618	-2.43194365459366
-3.65587211104758	-2.62272382395717
-3.35477784765898	-2.62220895195625
-3.05368358427037	-2.86102243736728
-2.75258932088177	-2.86102243736728
-2.45149505749317	-3.1719744415254
-2.15040079410456	-45.0389725611473
-1.84930653071596	-3.77104482993701
-1.54821226732736	-2.63899536934073
-1.24711800393876	-2.00065368101881
-0.946023740550153	-1.90966297387683
-0.644929477161551	-2.22612534617596
-0.343835213772946	-2.36385996776431
-0.0427409503843439	-1.50538567837446
0.258353313004259	-1.19513530752855
0.559447576392863	-1.62246631165677
0.860541839781465	-1.93502669572826
1.16163610317007	-3.15938531421738
1.46273036655867	-4.06110191376245
1.76382462994727	-3.30800215029931
2.06491889333588	-3.30551334989562
2.36601315672448	-2.95748679155541
2.66710742011308	-2.95637464118604
2.96820168350169	-45.0389725611473
