# Supplementary material for: Dome patterns in pelagic size spectra reveal strong trophic cascades
Source: Nat Commun. 2019 Sep 27;10:4396. doi: 10.1038/s41467-019-12289-0 (PMC6764997; doi:10.1038/s41467-019-12289-0)
Supplement: Supplementary file 6 — Supplementary Software 1 [file 41467_2019_12289_MOESM6_ESM.zip › SizeSpectrumData/Lough Gara.csv]

log10M	log10B
-14.1072099696479	-3.53443134803165
-13.8061799739839	-2.21563233221015
-13.5051499783199	-1.81629986473068
-13.2041199826559	-1.75375526421467
-12.9030899869919	-1.84712466662372
-12.602059991328	-1.89697951970994
-12.301029995664	-2.3752721806771
-12	-2.49103086301649
-11.698970004336	-2.803755484646
-11.397940008672	-2.52292681750222
-11.0969100130081	-2.28903102254658
-10.7958800173441	-2.43642065780049
-10.4948500216801	-1.81377722312457
-10.1938200260161	-2.01171004942738
-9.89279003035213	-1.96984089410467
-9.59176003468815	-2.46264356355102
-9.29073003902417	-2.90142786965954
-8.98970004336019	-2.45545805925526
-8.68867004769621	-3.3065464629587
-8.38764005203222	-2.29230602384409
-8.08661005636824	-2.45687685986996
-7.78558006070426	-2.86527628274357
-7.48455006504028	-3.00839210946403
-7.1835200693763	-3.83253709146982
-6.88249007371232	-2.97894166373519
-6.58146007804834	-2.71095875266497
-6.28043008238436	-2.23185710758282
-5.97940008672038	-2.59102718538982
-5.67837009105639	-2.51808301299546
-5.37734009539241	-2.09709127551984
-5.07631009972843	-3.9098328815332
-4.77528010406445	-2.68918270963119
-4.47425010840047	-Inf
-4.17322011273649	-Inf
