# Supplementary material for: Dome patterns in pelagic size spectra reveal strong trophic cascades
Source: Nat Commun. 2019 Sep 27;10:4396. doi: 10.1038/s41467-019-12289-0 (PMC6764997; doi:10.1038/s41467-019-12289-0)
Supplement: Supplementary file 6 — Supplementary Software 1 [file 41467_2019_12289_MOESM6_ESM.zip › SizeSpectrumData/Lake Ontario.csv]

log10M	log10B
-13.2902130418173	-5.56340993330634
-12.9987195630743	-2.68886070144731
-12.7072260843312	-2.29388186294845
-12.3778505341944	-3.14439234805673
-12.0863570554513	-3.49853536256835
-11.7947772849739	-2.13055491660156
-11.5033700979652	-1.9512993510031
-11.176842175063	-1.51261980669065
-10.8853486963199	-1.5484051504265
-10.5938552175768	-1.5755242325079
-10.3023617388338	-1.61130957624372
-9.97298618869695	-1.49706122717553
-9.68149270995389	-1.52418030925692
-9.38991293947645	-1.55987936125836
-9.09850575246778	-1.80221193614282
-8.77197782956555	-1.15707145241613
-8.4804843508225	-1.18419053449753
-8.18899087207944	-2.08099446260533
-7.89749739333638	-3.94204744479228
-7.56812184319954	-3.5007751632939
-7.27662836445648	-2.99389959343351
-6.98513488571342	-2.59917564498334
-6.69355511523599	-2.62620843533035
-6.36711348406814	-2.19653633445539
-6.07562000532508	-1.68966076459499
-5.78412652658202	-1.39816728585194
-5.45475097644518	-1.49930102790108
-5.16325749770213	-1.74154731105116
-4.87176401895907	-2.20784194697297
-4.58018424848163	-2.13164426761287
-4.25374261731378	-1.80520263644502
-3.96224913857072	-3.66625561863194
-3.67075565982767	-1.54082823978336
-3.37926218108461	-1.46446196210896
-3.04988663094777	-2.21148708746146
-2.75839315220471	-2.56563010197308
-2.46689967346165	-2.38603335459156
-2.1754061947186	-2.74043125915183
-1.84887827181637	-2.94764309814272
-1.55738479307331	-2.76804635076122
-1.26589131433026	-2.58003823177393
-0.974397835587197	-2.28854475303087
-0.645022285450356	-1.95916920289403
-0.353442514972919	-1.77948616377814
-0.062035327964244	-1.48807897676947
0.264492594937984	-1.59206034605324
0.555986073681041	-2.04968872032063
0.847479552424096	-1.97357733269491
1.13897303116716	-2.11233825608919
1.468348581304	-2.64398129032434
1.75984206004705	-2.78299710376729
2.0514218305245	-3.13730871659318
2.34291530926755	-2.95771196921167
2.66935694043539	-2.84665242916115
2.96085041917845	-3.08889871231121
3.25234389792151	-3.4432966168715
3.54383737666457	-3.15333247842039
