# Supplementary material for: Dome patterns in pelagic size spectra reveal strong trophic cascades
Source: Nat Commun. 2019 Sep 27;10:4396. doi: 10.1038/s41467-019-12289-0 (PMC6764997; doi:10.1038/s41467-019-12289-0)
Supplement: Supplementary file 6 — Supplementary Software 1 [file 41467_2019_12289_MOESM6_ESM.zip › SizeSpectrumData/North Pacific Central Gyre.csv]

log10M	log10B
-9.816	-3.4633
-9.6117	-3.3377
-9.404	-3.0752
-9.1325	-3.3951
-8.854	-3.5246
-8.552	-3.7389
-8.318	-3.2498
-8.096	-3.7904
-7.849	-3.7179
-7.6054	-3.8114
-7.3661	-3.7341
-7.1262	-3.8606
-6.8786	-3.9835
-6.1633	-4.1795
-5.7317	-3.8802
-5.1064	-3.7536
-4.4487	-4.0616
-3.7684	-4.1969
-3.0871	-4.6397
