# Supplementary material for: Dome patterns in pelagic size spectra reveal strong trophic cascades
Source: Nat Commun. 2019 Sep 27;10:4396. doi: 10.1038/s41467-019-12289-0 (PMC6764997; doi:10.1038/s41467-019-12289-0)
Supplement: Supplementary file 6 — Supplementary Software 1 [file 41467_2019_12289_MOESM6_ESM.zip › SizeSpectrumData/Station Purple 10.csv]

log10M	log10B
-12.23996047112	-3.53278825853758
-11.881584261282	-3.34039998830873
-11.4689323432258	-3.21827211906785
-11.1539947617622	-3.1938585864195
-10.8282201004546	-3.10324855772464
-10.4264052622423	-3.06113446133125
-10.0571618695609	-2.8579091112585
-9.65537713434816	-3.67351978151049
-9.28613374166672	-2.66789897799539
-8.88432793435431	-3.42815926294465
-8.46079980255478	-3.40581380636651
-8.10243262361668	-4.04349467708139
-7.68976565406071	-3.79684575013411
-7.37483409319697	-3.89694424429229
-6.92958664721029	-3.83906219672602
-6.46262289733641	-3.91161644628096
-5.88705956622679	-3.84791247859855
-5.19204151223779	-4.1074484996602
-4.51874277243594	-4.18119181769801
-3.87802149876486	-4.28750959156661
-3.19386159671946	-4.58557143147335
