# Supplementary material for: Dome patterns in pelagic size spectra reveal strong trophic cascades
Source: Nat Commun. 2019 Sep 27;10:4396. doi: 10.1038/s41467-019-12289-0 (PMC6764997; doi:10.1038/s41467-019-12289-0)
Supplement: Supplementary file 6 — Supplementary Software 1 [file 41467_2019_12289_MOESM6_ESM.zip › SizeSpectrumData/Station Indigo (NW Atlantic).csv]

log10M	log10B
-12.237943570149	-3.68715644031407
-11.868459353471	-3.42802982004651
-11.4554763024196	-3.37375411182829
-11.140327999959	-3.2793210021885
-10.8143125146549	-3.28443851211479
-10.412196646447	-3.13064228733006
-10.042712429769	-2.98190336647249
-9.64062666456062	-3.06266971430914
-9.28197952772656	-3.39383281253908
-8.85815337623132	-3.42525432348649
-8.45605556982312	-3.78196282714848
-8.09742950508875	-3.89240170165773
-7.68446451583707	-3.87950557664348
-7.36930718247658	-3.85405951111
-6.91287045155107	-3.79772174742149
-6.44556653778208	-4.13058867542689
-5.86958989248842	-4.21682082489481
-5.18493720434012	-3.87707024397856
-4.50028361310183	-3.59250357877744
-3.85910176353738	-4.33092714784123
-3.18531535514256	-4.14000188339131
