# Supplementary material for: Dome patterns in pelagic size spectra reveal strong trophic cascades
Source: Nat Commun. 2019 Sep 27;10:4396. doi: 10.1038/s41467-019-12289-0 (PMC6764997; doi:10.1038/s41467-019-12289-0)
Supplement: Supplementary file 6 — Supplementary Software 1 [file 41467_2019_12289_MOESM6_ESM.zip › SizeSpectrumData/Station Sargasso 13 (NW Atlantic).csv]

log10M	log10B
-12.2728329466465	-3.62941888714571
-11.8832098232586	-3.41330945325854
-11.4935866998707	-3.26947732133029
-11.1449939648918	-3.10884771564399
-10.7963711269133	-2.94818800695813
-10.4477783919345	-2.7152810993129
-10.0581552685466	-2.75941209667724
-9.66853214515867	-2.91922892137525
-9.26867400191821	-3.32905115747219
-8.87905990943019	-3.30088378077791
-8.48944280664221	-3.89446074682807
-8.08957563250187	-3.79824252931399
-7.69995852971389	-3.66886585777752
-7.35135375353518	-3.68173790039211
-7.13603903883656	-4.3917803614647
-6.53111023164992	-3.90251931981199
-5.88516578652407	-3.76263037979694
-5.18795653519663	-3.78835369395643
-4.53176231974841	-3.99968277151245
-3.83455276739098	-3.90973801910801
-3.17835554164281	-4.17889796913105
