# Supplementary material for: Dome patterns in pelagic size spectra reveal strong trophic cascades
Source: Nat Commun. 2019 Sep 27;10:4396. doi: 10.1038/s41467-019-12289-0 (PMC6764997; doi:10.1038/s41467-019-12289-0)
Supplement: Supplementary file 6 — Supplementary Software 1 [file 41467_2019_12289_MOESM6_ESM.zip › SizeSpectrumData/Nashville Seamound.csv]

log10M	log10B
-12.2647954457622	-3.52375735866766
-11.8541905316766	-3.29139230501463
-11.4976205018126	-3.38669840164185
-11.1302735981038	-3.25231861157745
-10.8060943957733	-3.10628896068085
-10.4603313427536	-3.15767478094069
-10.0497565316675	-3.03482443971022
-9.68237952495922	-3.24247493071923
-9.27177461087355	-3.18798850150405
-8.87199473543195	-3.34959946497622
-8.50462073902359	-4.0224647215843
-8.09402786613774	-3.88589945375138
-7.69423895979628	-3.60962315463085
-7.38089081670973	-3.58390917240123
-6.92707605704645	-3.52733359501615
-6.46245733083879	-3.80202647635949
-5.83576254981567	-4.0516239921143
-5.19826079194821	-4.22201148511004
-4.52834562929763	-3.89478284892343
-3.84762348980271	-3.89883952914499
-3.15609738376341	-4.37101230206384
