# Supplementary material for: Dome patterns in pelagic size spectra reveal strong trophic cascades
Source: Nat Commun. 2019 Sep 27;10:4396. doi: 10.1038/s41467-019-12289-0 (PMC6764997; doi:10.1038/s41467-019-12289-0)
Supplement: Supplementary file 6 — Supplementary Software 1 [file 41467_2019_12289_MOESM6_ESM.zip › SizeSpectrumData/Ontario inland lakes.csv]

log10M	log10B
-12.9442898135512	-3.05173413782348
-12.6432598178872	-2.83405413782348
-12.3422298222232	-2.84828413782348
-12.0411998265592	-2.79983413782348
-11.7401698308953	-2.46437013782348
-11.4391398352313	-2.40113713782348
-11.1381098395673	-2.32693713782348
-10.8370798439033	-2.22700913782348
-10.5360498482393	-1.93543213782348
-10.2350198525754	-1.69567013782348
-9.93398985691138	-1.89030313782348
-9.6329598612474	-1.84911713782348
-9.33192986558342	-1.75300213782348
-9.03089986991944	-1.99897813782348
-8.72986987425545	-2.30392413782348
-8.42883987859147	-2.18938513782348
-8.12780988292749	-3.13847413782348
-7.82677988726351	-2.47517413782348
-7.52574989159953	-2.83555413782348
-7.22471989593555	-3.14781413782348
-6.92368990027157	-3.35324413782348
-6.62265990460759	-2.85223413782348
-6.32162990894361	-2.49455013782348
-6.02059991327962	-2.63744413782348
-5.71956991761564	-2.23208213782348
-5.41853992195166	-1.81930113782348
-5.11750992628768	-1.56817553782348
-4.8164799306237	-1.69304213782348
-4.51544993495972	-1.75123913782348
-4.21441993929574	-1.85009513782348
-3.91338994363176	-1.94895113782348
-3.61235994796777	-1.99988113782348
-3.31132995230379	-2.63599413782348
-3.01029995663981	-2.95945413782348
-2.70926996097583	-2.96258413782348
