# Supplementary material for: Dome patterns in pelagic size spectra reveal strong trophic cascades
Source: Nat Commun. 2019 Sep 27;10:4396. doi: 10.1038/s41467-019-12289-0 (PMC6764997; doi:10.1038/s41467-019-12289-0)
Supplement: Supplementary file 6 — Supplementary Software 1 [file 41467_2019_12289_MOESM6_ESM.zip › SizeSpectrumData/Arendsee.csv]

log10M	log10B
-14.6556649761519	-2.22385335800717
-14.3546349804879	-1.88570636387782
-14.0536049848239	-1.96487725273745
-13.75257498916	-1.7390746529899
-13.451544993496	-1.90918670353961
-13.150514997832	-2.71058875799626
-12.849485002168	-2.73623651362683
-12.548455006504	-2.98663326402013
-12.24742501084	-3.00692268572788
-11.9463950151761	-2.23541290984067
-11.6453650195121	-1.7421150559461
-11.3443350238481	-1.9817650354942
-11.0433050281841	-1.40824268775518
-10.7422750325201	-1.55159317169037
-10.4412450368562	-1.81264638393017
-10.1402150411922	-1.62432201864278
-9.8391850455282	-1.16847229620882
-9.53815504986422	-0.93731136253845
-9.23712505420024	-0.88273462432457
-8.93609505853625	-1.01536844041412
-8.63506506287227	-1.71514276833461
-8.33403506720829	-2.55401402635156
-8.03300507154431	-2.60640227649696
-7.73197507588033	-2.29501082838222
-7.43094508021635	-2.53468188003001
-7.12991508455237	-2.58709120227511
-6.82888508888839	-2.27569072326051
-6.5278550932244	-1.7609986675741
-6.22682509756042	-1.56195161384117
-5.92579510189644	-1.48062535021258
-5.62476510623246	-1.46346664045974
-5.32373511056848	-1.37677903260838
-5.0227051149045	-1.56292996132707
