# Supplementary material for: Dome patterns in pelagic size spectra reveal strong trophic cascades
Source: Nat Commun. 2019 Sep 27;10:4396. doi: 10.1038/s41467-019-12289-0 (PMC6764997; doi:10.1038/s41467-019-12289-0)
Supplement: Supplementary file 6 — Supplementary Software 1 [file 41467_2019_12289_MOESM6_ESM.zip › SizeSpectrumData/README.txt]

This directory contains the empirical size spectrum data evaluated in
the paper

"Dome patterns in pelagic size spectra reveal strong trophic cascades"

by

Axel G. Rossberg, Ursula Gaedke, and Pavel Kratina

**************************************************************************

The data are in CSV format.

Data in the column log10M are decimal logarithms of (geometric mean)
centre points of body mass intervals in units of gram carbon.

Data in the column log10B are decimal logarithms of the pelagic
size-sectrum (the biomass density along the ln(M) axis, the
representation used in the paper) in units of gram carbon per cubic
metre.

Data sources and methods of collection are given in the paper.  The
data in this directory is converted to the common format given in the
paper but BEFORE processing to handle gaps and zeros.

The file sizeSpectrumData.RData contains an R list of dataframes of
the same data AFTER the handling of gaps and zeros as described in the
paper.
