# Supplementary material for: Dome patterns in pelagic size spectra reveal strong trophic cascades
Source: Nat Commun. 2019 Sep 27;10:4396. doi: 10.1038/s41467-019-12289-0 (PMC6764997; doi:10.1038/s41467-019-12289-0)
Supplement: Supplementary file 6 — Supplementary Software 1 [file 41467_2019_12289_MOESM6_ESM.zip › SizeSpectrumData/Station Sargasso 14 (NW Atlantic).csv]

log10M	log10B
-12.2513695079556	-3.6047043245017
-11.852775690697	-3.52390787366549
-11.4961454548338	-3.28281295013821
-11.1395453219703	-3.17179308773733
-10.8248786675027	-3.04490894456496
-10.426284850244	-2.89186529476939
-10.0696847173805	-2.83861308853644
-9.67109090012182	-3.00336680516333
-9.2725271858627	-3.39925135246103
-8.86345752475492	-3.35132737715133
-8.46487875899603	-3.27051587481533
-8.10825755403278	-3.21724259648268
-7.70968179857384	-3.80092771687531
-6.47199697140138	-3.47325355629511
-5.88462272841189	-3.75256875322187
-5.21333637413106	-3.81796601462989
-4.51058184925349	-3.92412123230084
-3.82880911507371	-3.79125261281467
-3.16800914069183	-3.92491896178935
