# Supplementary material for: Dome patterns in pelagic size spectra reveal strong trophic cascades
Source: Nat Commun. 2019 Sep 27;10:4396. doi: 10.1038/s41467-019-12289-0 (PMC6764997; doi:10.1038/s41467-019-12289-0)
Supplement: Supplementary file 6 — Supplementary Software 1 [file 41467_2019_12289_MOESM6_ESM.zip › SizeSpectrumData/Lough Gur.csv]

log10M	log10B
-14.1072099696479	-3.02562660052033
-13.8061799739839	-2.22728634016682
-13.5051499783199	-1.89644757249342
-13.2041199826559	-1.71710119165634
-12.9030899869919	-1.98294832162328
-12.602059991328	-2.40105398236366
-12.301029995664	-2.51793243145087
-12	-2.07046801400417
-11.698970004336	-1.76324811451046
-11.397940008672	-1.68585517426866
-11.0969100130081	-1.30702475082664
-10.7958800173441	-1.75856018884373
-10.4948500216801	-1.49709605808477
-10.1938200260161	-2.83957200159675
-9.89279003035213	-2.64322390126049
-9.59176003468815	-2.38458316362426
-9.29073003902417	-2.45517485449667
-8.98970004336019	-3.30712130683072
-8.68867004769621	-3.64850981588838
-8.38764005203222	-2.75352180734813
-8.08661005636824	-2.623342703099
-7.78558006070426	-2.60216390009815
-7.48455006504028	-3.11146602822807
-7.1835200693763	-3.05561721301507
-6.88249007371232	-2.26783873051143
-6.58146007804834	-2.44017860866059
-6.28043008238436	-1.84681676719739
-5.97940008672038	-1.77529229468629
-5.67837009105639	-1.11561903422841
-5.37734009539241	-1.30471262847498
-5.07631009972843	-1.30494996291053
-4.77528010406445	-1.36424424922478
-4.47425010840047	-2.50441252297777
-4.17322011273649	-Inf
