# Supplementary material for: Dome patterns in pelagic size spectra reveal strong trophic cascades
Source: Nat Commun. 2019 Sep 27;10:4396. doi: 10.1038/s41467-019-12289-0 (PMC6764997; doi:10.1038/s41467-019-12289-0)
Supplement: Supplementary file 6 — Supplementary Software 1 [file 41467_2019_12289_MOESM6_ESM.zip › SizeSpectrumData/Lake St Clair.csv]

log10M	log10B
-11.587845002168	-3.61251500216801
-11.296025002168	-2.29602500216801
-11.014265002168	-4.00667500216801
-10.752625002168	-2.73934500216801
-10.430615002168	-2.11372500216801
-10.158915002168	-2.50616500216801
-9.88722500216801	-2.46217500216801
-9.56520500216801	-1.89347500216801
-9.29351500216801	-1.58383500216801
-8.56898500216801	-1.88397500216801
-8.25703500216801	-4.17164500216801
-8.01552500216801	-1.04588500216801
-7.70357300216801	-4.32027100216801
-7.41174900216801	-3.70586700216801
-7.14005100216801	-2.75106100216801
-6.85829003216801	-2.46930003216801
-6.55640300216801	-1.90175300216801
-6.30483100216801	-1.59326100216801
-5.88218900216801	-1.15163900216801
-5.58030500216801	-0.849755002168009
-5.32873500216801	-0.92076500216801
-4.99665500216801	-1.25282200216801
