# Supplementary material for: Dome patterns in pelagic size spectra reveal strong trophic cascades
Source: Nat Commun. 2019 Sep 27;10:4396. doi: 10.1038/s41467-019-12289-0 (PMC6764997; doi:10.1038/s41467-019-12289-0)
Supplement: Supplementary file 6 — Supplementary Software 1 [file 41467_2019_12289_MOESM6_ESM.zip › SizeSpectrumData/Fuente de Piedra.csv]

log10M	log10B
-11.90229	-2.12852
-11.61642	-1.39306
-11.30769	-0.91203
-11.0104	-0.823600000000001
-10.70166	-0.654450000000001
-10.42723	-0.900679999999999
-10.12994	-0.673640000000001
-9.83264	-0.342619999999998
-9.50104	-0.739789999999999
-9.21518	-1.11324
-8.92931	-1.6253
-8.60915	-2.13783
-8.31185	-2.08404
-8.00312	-1.84559
-7.71726	-1.35271
-7.39709	-0.68702
-7.11123	-0.78325
-6.81393	-0.93738
-6.52807	-0.89499
-6.2079	-0.922370000000001
-5.92204	-1.5384
-5.61331	-1.12668
-5.32744	-1.18824
-5.01871	-0.880489999999999
-4.72141	-1.103926
-4.41268	-1.558545
-4.11538	-2.16317
-3.80665	-2.96432
