# Supplementary material for: Dome patterns in pelagic size spectra reveal strong trophic cascades
Source: Nat Commun. 2019 Sep 27;10:4396. doi: 10.1038/s41467-019-12289-0 (PMC6764997; doi:10.1038/s41467-019-12289-0)
Supplement: Supplementary file 6 — Supplementary Software 1 [file 41467_2019_12289_MOESM6_ESM.zip › SizeSpectrumData/Yakutat Seamound.csv]

log10M	log10B
-12.2579018588615	-3.42246076512673
-11.8600305135925	-3.20352164928031
-11.4749529431391	-3.14075689518437
-11.1539947617622	-3.19590559039002
-10.7946251529385	-3.06926227121418
-10.4480493189306	-2.99123529633807
-10.0500876646628	-3.02308426987932
-9.66497999120984	-3.0140533700094
-9.26689792494379	-3.29663022693918
-8.88166983949259	-3.60997234942582
-8.48370818522481	-3.62391003822506
-8.07286244714261	-3.78622541188708
-7.68766446469098	-3.9562471534381
-7.37959036712846	-3.95260469049056
-6.93039340759867	-3.70025124512545
-6.45518745644351	-4.21028636677893
-5.83903926131847	-4.16714876840028
-5.18435922674844	-4.13921318480267
-4.51691552036226	-3.90142959122769
-3.8622655887918	-3.80184886866204
-3.1561395279628	-4.02707951141783
