# Supplementary material for: Dome patterns in pelagic size spectra reveal strong trophic cascades
Source: Nat Commun. 2019 Sep 27;10:4396. doi: 10.1038/s41467-019-12289-0 (PMC6764997; doi:10.1038/s41467-019-12289-0)
Supplement: Supplementary file 6 — Supplementary Software 1 [file 41467_2019_12289_MOESM6_ESM.zip › SizeSpectrumData/Lake Superior.csv]

log10M	log10B
-11.826	-2.93735581367898
-11.726	-2.88336081367898
-11.626	-2.81335081367898
-11.526	-2.74026581367898
-11.426	-2.68117581367898
-11.326	-2.63046581367898
-11.226	-2.58532581367898
-11.126	-2.54587581367898
-11.026	-2.50455081367898
-10.926	-2.45947081367898
-10.826	-2.42288081367898
-10.726	-2.38962081367898
-10.626	-2.36409081367898
-10.526	-2.35397581367898
-10.426	-2.34390081367898
-10.326	-2.35705581367898
-10.226	-2.36436081367898
-10.126	-2.38486581367898
-10.026	-2.41914581367898
-9.926	-2.41317081367898
-9.826	-2.40766581367898
-9.726	-2.42243081367898
-9.626	-2.44843581367898
-9.526	-2.45954081367898
-9.426	-2.48160081367898
-9.326	-2.53763081367898
-9.226	-2.60450081367898
-9.126	-2.65131081367898
-9.026	-2.68282581367898
-8.926	-2.77112081367898
-8.826	-2.74850581367898
-8.726	-2.85131081367898
-8.626	-2.79569581367898
-8.526	-2.81421081367898
-7.526	-2.85776581367898
-7.426	-2.85152081367898
-7.326	-2.84210581367898
-7.226	-2.81087081367898
-7.126	-2.75069081367898
-7.026	-2.70891581367898
-6.926	-2.66611081367898
-6.826	-2.62385581367898
-6.726	-2.59378581367898
-6.626	-2.59289081367898
-6.526	-2.60449081367898
-6.426	-2.60657581367898
-6.326	-2.57742581367898
-6.226	-2.54979581367898
-6.126	-2.54008081367898
-6.026	-2.51740581367898
-5.926	-2.51325081367898
-5.826	-2.55071581367898
-5.726	-2.60674081367898
-5.626	-2.63973581367898
-5.526	-2.65100581367898
-5.426	-2.64829081367898
-5.326	-2.63631581367898
-5.226	-2.62284581367898
-5.126	-2.63706081367898
-5.026	-2.69028581367898
-4.926	-2.72302581367898
-4.826	-2.73869081367898
-4.726	-2.75927581367898
-4.626	-2.80699581367898
-4.526	-2.88381081367898
-4.426	-2.99392081367898
-4.326	-3.09874581367898
-4.226	-3.21065081367898
-4.126	-3.28181081367898
-4.026	-3.31322081367898
-3.926	-3.32416081367898
-3.826	-3.33005581367898
-3.726	-3.33646081367898
-3.626	-3.33966081367898
-3.526	-3.35725081367898
-3.426	-3.37164581367898
-3.326	-3.37149081367898
-3.226	-3.32567081367898
-3.126	-3.31337081367898
-3.026	-3.31355581367898
-2.926	-3.26068081367898
-2.826	-3.24428081367898
-2.726	-3.18281081367898
-2.626	-3.21950081367898
-2.526	-3.21799081367898
-2.426	-3.22118581367898
-2.326	-3.32375581367898
-2.226	-3.37584581367898
-2.126	-3.53731081367898
-2.026	-3.60272581367898
-1.926	-3.80112581367898
-1.826	-3.41082581367898
-1.726	-3.47810581367898
-1.626	-3.55316581367898
-1.526	-3.47862581367898
-1.426	-3.56547581367898
-1.326	-3.84590581367898
-1.226	-3.72084581367898
-1.126	-3.43562581367898
-1.026	-3.33635581367898
-0.926	-4.00149581367898
-0.826	-4.46080081367898
-0.826	-5.24871081367898
-0.626	-5.15670581367898
-0.426	-4.90416581367898
-0.226	-4.74110581367898
-0.026	-4.33970081367898
0.174	-4.23514581367898
0.374	-4.05290081367898
0.574	-3.99462581367898
0.774	-3.95444581367898
0.974	-3.88007081367898
1.174	-3.85976581367898
1.374	-3.81074081367898
1.574	-3.75164081367898
1.774	-3.76415581367898
1.974	-4.47304581367898
2.174	-5.00288081367898
2.374	-5.58254081367898
2.574	-6.01522081367898
