# Supplementary material for: Dome patterns in pelagic size spectra reveal strong trophic cascades
Source: Nat Commun. 2019 Sep 27;10:4396. doi: 10.1038/s41467-019-12289-0 (PMC6764997; doi:10.1038/s41467-019-12289-0)
Supplement: Supplementary file 6 — Supplementary Software 1 [file 41467_2019_12289_MOESM6_ESM.zip › SizeSpectrumData/Lough Ramor.csv]

log10M	log10B
-14.1072099696479	-3.06629627730224
-13.8061799739839	-1.96478464689834
-13.5051499783199	-1.51149248845125
-13.2041199826559	-1.43693225457936
-12.9030899869919	-1.42968521763381
-12.602059991328	-1.69497661246807
-12.301029995664	-1.70444636513172
-12	-1.97802648858008
-11.698970004336	-1.76929278898809
-11.397940008672	-1.76984594623836
-11.0969100130081	-1.4568179431611
-10.7958800173441	-1.90037183124933
-10.4948500216801	-1.49441668369738
-10.1938200260161	-1.51093127417897
-9.89279003035213	-1.40423686946702
-9.59176003468815	-1.55790461395907
-9.29073003902417	-1.9542560574571
-8.98970004336019	-1.74313361150834
-8.68867004769621	-1.97840700057514
-8.38764005203222	-1.21142785074901
-8.08661005636824	-1.09924416828864
-7.78558006070426	-0.876608410442823
-7.48455006504028	-1.90975839852897
-7.1835200693763	-2.42583773221762
-6.88249007371232	-2.408018161123
-6.58146007804834	-2.00484895894547
-6.28043008238436	-1.45581167628608
-5.97940008672038	-1.2955749221856
-5.67837009105639	-1.26552484291678
-5.37734009539241	-1.56535775583429
-5.07631009972843	-1.85369274185784
-4.77528010406445	-1.49179481074711
-4.47425010840047	-3.45466913100561
-4.17322011273649	-3.45466913100561
