# Supplementary material for: Dome patterns in pelagic size spectra reveal strong trophic cascades
Source: Nat Commun. 2019 Sep 27;10:4396. doi: 10.1038/s41467-019-12289-0 (PMC6764997; doi:10.1038/s41467-019-12289-0)
Supplement: Supplementary file 6 — Supplementary Software 1 [file 41467_2019_12289_MOESM6_ESM.zip › SizeSpectrumData/Station Sargasso 12 (NW Atlantic).csv]

log10M	log10B
-12.2443555090567	-3.64964810285434
-11.8854976512256	-3.64082792398138
-11.4844052850029	-3.18588129153441
-11.1255173241723	-2.94815790395856
-10.808893974733	-2.86040766022251
-10.4500060139024	-2.73039280509524
-10.0489136476797	-2.55817354457587
-9.69005578984865	-2.76474032760049
-9.28896342362596	-2.87524843900874
-8.8878620265034	-3.10691209277187
-8.47621554863273	-3.89345530664255
-8.1278967509499	-4.11056114981537
-7.71625027307923	-3.76625508197473
-7.17794241423299	-4.14340954294222
-6.55519564160299	-3.87069743897035
-5.87967259116319	-4.05679749361978
-5.20414893866339	-3.94671654377538
-4.53918270914153	-3.96835759016366
-3.86365935767173	-3.80442267512497
-3.19869011784991	-3.77220945528897
