# Supplementary material for: Dome patterns in pelagic size spectra reveal strong trophic cascades
Source: Nat Commun. 2019 Sep 27;10:4396. doi: 10.1038/s41467-019-12289-0 (PMC6764997; doi:10.1038/s41467-019-12289-0)
Supplement: Supplementary file 6 — Supplementary Software 1 [file 41467_2019_12289_MOESM6_ESM.zip › SizeSpectrumData/Müggelsee.csv]

log10M	log10B
-14.2577249674799	-1.25395063493118
-13.9566949718159	-1.25395063493118
-13.6556649761519	-1.55498063059452
-13.3546349804879	-1.24650105420029
-13.0536049848239	-1.54020710199056
-12.75257498916	-1.06218955065041
-12.451544993496	-1.06218955065041
-12.150514997832	-1.39079500358794
-11.849485002168	-1.9889792336077
-11.548455006504	-1.72559258279395
-11.24742501084	-1.46556317332847
-10.9463950151761	-1.30020224119209
-10.6453650195121	-0.904370603120759
-10.3443350238481	-0.483993903174867
-10.0433050281841	-0.36187948142728
-9.74227503252014	-0.369549145989356
-9.44124503685616	-0.54704032795924
-9.14021504119218	-0.646840317556457
-8.8391850455282	-0.747971767156951
-8.53815504986422	-0.967483896002191
-8.23712505420023	-1.58229346892484
-7.93609505853625	-2.61780723936053
-7.63506506287227	-2.28516507807004
-7.33403506720829	-2.11658344094705
-7.03300507154431	-1.94989906624349
-6.73197507588033	-1.84734527701044
-6.43094508021635	-1.53926288140178
-6.12991508455237	-1.27724027250454
-5.82888508888839	-1.23136151349012
-5.5278550932244	-0.939673743264008
-5.22682509756042	-0.516444332456023
-4.92579510189644	-0.780150733936083
-4.62476510623246	-1.45510699235587
-4.32373511056848	-2.28528943216428
