# Supplementary material for: Dome patterns in pelagic size spectra reveal strong trophic cascades
Source: Nat Commun. 2019 Sep 27;10:4396. doi: 10.1038/s41467-019-12289-0 (PMC6764997; doi:10.1038/s41467-019-12289-0)
Supplement: Supplementary file 6 — Supplementary Software 1 [file 41467_2019_12289_MOESM6_ESM.zip › SizeSpectrumData/Lough Mullagh.csv]

log10M	log10B
-14.1072099696479	-3.4459803270244
-13.8061799739839	-2.03089379252646
-13.5051499783199	-1.71385425050456
-13.2041199826559	-1.70722905217703
-12.9030899869919	-2.03798106457521
-12.602059991328	-2.26011145699301
-12.301029995664	-2.32376477527485
-12	-2.45694416374229
-11.698970004336	-2.21751385604293
-11.397940008672	-1.5299299027543
-11.0969100130081	-1.13597267213816
-10.7958800173441	-1.47455617519889
-10.4948500216801	-1.06834000707284
-10.1938200260161	-1.5973311938411
-9.89279003035213	-1.42891261228088
-9.59176003468815	-2.09522825193686
-9.29073003902417	-2.16853805947797
-8.98970004336019	-1.90473179921041
-8.68867004769621	-1.4279969329973
-8.38764005203222	-0.71441006517932
-8.08661005636824	-1.02976531367293
-7.78558006070426	-1.04496389213909
-7.48455006504028	-2.73061258720911
-7.1835200693763	-0.888738077505151
-6.88249007371232	-2.78642299914652
-6.58146007804834	-2.59270285830216
-6.28043008238436	-1.56045598531997
-5.97940008672038	-1.53579374461949
-5.67837009105639	-1.36905109184487
-5.37734009539241	-0.915050391185178
-5.07631009972843	-1.07055239225577
-4.77528010406445	-1.82868584500183
-4.47425010840047	-2.30340145567497
-4.17322011273649	-Inf
