# Supplementary material for: Dome patterns in pelagic size spectra reveal strong trophic cascades
Source: Nat Commun. 2019 Sep 27;10:4396. doi: 10.1038/s41467-019-12289-0 (PMC6764997; doi:10.1038/s41467-019-12289-0)
Supplement: Supplementary file 6 — Supplementary Software 1 [file 41467_2019_12289_MOESM6_ESM.zip › SizeSpectrumData/Lough Maumwee.csv]

log10M	log10B
-14.1072099696479	-3.83152438302648
-13.8061799739839	-2.71031026429232
-13.5051499783199	-2.443007598293
-13.2041199826559	-2.42617464816878
-12.9030899869919	-2.5710032942318
-12.602059991328	-2.98426067987676
-12.301029995664	-2.63207540349861
-12	-2.90459039710157
-11.698970004336	-2.85754822135022
-11.397940008672	-2.86048757509128
-11.0969100130081	-2.05732504551177
-10.7958800173441	-1.90459713551363
-10.4948500216801	-1.48737617786111
-10.1938200260161	-1.66223879158037
-9.89279003035213	-1.52597516794346
-9.59176003468815	-1.80873616817633
-9.29073003902417	-3.96000971184362
-8.98970004336019	-3.27857868739823
-8.68867004769621	-3.17213286325608
-8.38764005203222	-2.95995955323964
-8.08661005636824	-3.87988230302477
-7.78558006070426	-3.31660199152101
-7.48455006504028	-3.1840128874705
-7.1835200693763	-4.58593343048913
-6.88249007371232	-2.8797114439015
-6.58146007804834	-3.15147955394503
-6.28043008238436	-2.90961943590726
-5.97940008672038	-2.3641223983548
-5.67837009105639	-2.14233284286869
-5.37734009539241	-1.86460822614682
-5.07631009972843	-1.86253784460444
-4.77528010406445	-3.60443145133895
-4.47425010840047	-Inf
-4.17322011273649	-Inf
