# Supplementary material for: Dome patterns in pelagic size spectra reveal strong trophic cascades
Source: Nat Commun. 2019 Sep 27;10:4396. doi: 10.1038/s41467-019-12289-0 (PMC6764997; doi:10.1038/s41467-019-12289-0)
Supplement: Supplementary file 6 — Supplementary Software 1 [file 41467_2019_12289_MOESM6_ESM.zip › SizeSpectrumData/Lough Carra.csv]

log10M	log10B
-14.1072099696479	-3.97373475117218
-13.8061799739839	-2.48676548502008
-13.5051499783199	-2.03272099712943
-13.2041199826559	-1.96358658684387
-12.9030899869919	-2.20691812814399
-12.602059991328	-2.34558813114693
-12.301029995664	-3.11928336097298
-12	-3.12183139296193
-11.698970004336	-2.68964904693796
-11.397940008672	-2.64902618508727
-11.0969100130081	-1.76415686940345
-10.7958800173441	-2.21591746369286
-10.4948500216801	-2.04946615447499
-10.1938200260161	-2.58106737913321
-9.89279003035213	-2.2093837594936
-9.59176003468815	-2.38870210348239
-9.29073003902417	-2.44218608702264
-8.98970004336019	-2.33307651049775
-8.68867004769621	-3.01480654306495
-8.38764005203222	-2.83907992219719
-8.08661005636824	-2.89115583384535
-7.78558006070426	-3.11841967528379
-7.48455006504028	-2.92439441089723
-7.1835200693763	-4.11159898606499
-6.88249007371232	-3.20105809828854
-6.58146007804834	-3.10846760532506
-6.28043008238436	-2.62955796821153
-5.97940008672038	-2.62400747480317
-5.67837009105639	-2.20946724646406
-5.37734009539241	-1.52053302816409
-5.07631009972843	-0.967042008780249
-4.77528010406445	-1.85556266229542
-4.47425010840047	-Inf
-4.17322011273649	-Inf
