# Supplementary material for: Dome patterns in pelagic size spectra reveal strong trophic cascades
Source: Nat Commun. 2019 Sep 27;10:4396. doi: 10.1038/s41467-019-12289-0 (PMC6764997; doi:10.1038/s41467-019-12289-0)
Supplement: Supplementary file 6 — Supplementary Software 1 [file 41467_2019_12289_MOESM6_ESM.zip › SizeSpectrumData/Station Purple 11.csv]

log10M	log10B
-12.2174434274443	-3.44831924175426
-11.8751121163752	-3.28320428913257
-11.4686012102306	-3.28570283809658
-11.1048967694694	-3.24921800262211
-10.7946552559381	-3.11622295053776
-10.4309508151768	-2.98428150343824
-10.0351264738783	-2.98382995844474
-9.67142203311705	-3.13819814022123
-9.26491112697241	-3.14069668918524
-8.86909280627375	-2.97664136214828
-8.46258491042907	-3.48357888514639
-8.09886541816806	-3.62432545961908
-7.70305612836928	-3.69204215714369
-7.33933663610827	-3.50556912632964
-6.94352734630949	-3.21882300395991
-6.44074102695159	-4.03850058945332
-5.86307078690232	-4.14250976428518
-5.19982012732575	-3.76556572328466
-4.52587417303322	-3.95053661442035
-3.85192520844075	-4.01280165872349
-3.18867484989417	-4.44024017016669
