# Supplementary material for: Dome patterns in pelagic size spectra reveal strong trophic cascades
Source: Nat Commun. 2019 Sep 27;10:4396. doi: 10.1038/s41467-019-12289-0 (PMC6764997; doi:10.1038/s41467-019-12289-0)
Supplement: Supplementary file 6 — Supplementary Software 1 [file 41467_2019_12289_MOESM6_ESM.zip › SizeSpectrumData/Lake Constance.csv]

log10M	log10B
-14.5587549631438	-2.4672156037484
-14.2577249674799	-2.45764305794801
-13.9566949718159	-1.79859541668986
-13.6556649761519	-1.91412072259018
-13.3546349804879	-2.40718000866019
-13.0536049848239	-2.55956731982316
-12.75257498916	-2.59683412465206
-12.451544993496	-3.01043973791781
-12.150514997832	-3.09156156662461
-11.849485002168	-2.98959428677633
-11.548455006504	-2.50459026451218
-11.24742501084	-2.26800209346908
-10.9463950151761	-2.09592362986593
-10.6453650195121	-2.0778086520051
-10.3443350238481	-1.89369608371177
-10.0433050281841	-1.75849016645883
-9.74227503252014	-1.79775929909904
-9.44124503685616	-1.99129181154653
-9.14021504119218	-2.39536380590765
-8.8391850455282	-2.22967662446552
-8.53815504986422	-2.12821098961553
-8.23712505420023	-2.0786019410729
-7.93609505853625	-2.23376176575108
-7.63506506287227	-2.52561442490978
-7.33403506720829	-2.66301412170597
-7.03300507154431	-2.68658177849096
-6.73197507588033	-2.81753246684163
-6.43094508021635	-2.31817991557918
-6.12991508455237	-1.99852611082749
-5.82888508888839	-1.91310727038891
-5.5278550932244	-1.8557522613396
-5.22682509756042	-1.86344755984427
-4.92579510189644	-1.84843314249817
-4.62476510623246	-1.81929093364867
-4.32373511056848	-2.37365771559398
-4.0227051149045	-3.84155776547532
