# Supplementary material for: Dome patterns in pelagic size spectra reveal strong trophic cascades
Source: Nat Commun. 2019 Sep 27;10:4396. doi: 10.1038/s41467-019-12289-0 (PMC6764997; doi:10.1038/s41467-019-12289-0)
Supplement: Supplementary file 6 — Supplementary Software 1 [file 41467_2019_12289_MOESM6_ESM.zip › SizeSpectrumData/Lake Malawi.csv]

log10M	log10B
-12.0149198729698	-5.25649290971525
-11.7233725507084	-3.77659069174145
-11.1404508556617	-3.52105941709659
-10.8139903129191	-2.22135788200128
-10.5224433379458	-2.79102929927262
-10.2309824904225	-2.4995684517493
-9.93943551544912	-2.10467522858644
-9.61004386110053	-1.77528357423786
-9.31858301357722	-1.58716897490406
-9.02703603860387	-2.26860907534931
-8.73557519108056	-2.29586229630926
-8.40911464833795	-3.37312549757654
-8.1175676733646	-2.22035910235472
-7.82610682584129	-1.92889825483141
-7.49671551878081	-3.20992318815984
-7.20516819651936	-2.38429294911759
-6.91370734899604	-2.7386826735452
-6.62216037402269	-2.23202179521221
-6.29569983128009	-1.79353968036537
-6.00423898375678	-1.82921430830594
-5.71269200878343	-1.96840400192388
-5.42123116126011	-3.39912704995961
-5.09183985419963	-2.85462183953948
-4.80029253193818	-2.99355624093142
-4.50883168441487	-2.48672757311436
-4.21728470944152	-2.72926351492181
-3.89082416669891	-3.69424917114318
-3.5993633191756	-4.16066149567881
-3.30781634420225	-4.94570176124769
-2.39550299480704	-4.99769913535256
-1.77749582437919	-3.73384139297378
-1.48594850211773	-3.98479839447374
-1.19448765459442	-3.90870639524796
-0.902940679621075	-3.72050566846413
-0.573549372560592	-3.71850478180542
-0.282088525037279	-2.8842846655828
0.00937266977413921	-2.59282347077138
0.30091964474749	-1.98281634424888
0.627379840201987	-1.54433457669014
0.918927162463438	-2.54448839833055
1.21038800998675	-3.1142469710557
1.50184885751007	-3.46863669548332
1.83132629202058	-3.1391592609728
2.122787486832	-3.06281094151725
